# Supplementary material for: A novel algorithm for finding optimal driver nodes to target control complex networks and its applications for drug targets identification
Source: BMC Genomics. 2018 Jan 19;19(Suppl 1):924. doi: 10.1186/s12864-017-4332-z (PMC5780855; doi:10.1186/s12864-017-4332-z)
Supplement: Supplementary file 2 — Descriptions of real world networks. (XLSX 12 kb) [file 12864_2017_4332_MOESM2_ESM.xlsx]

## Sheet: Sheet1
TABLE S1: Real networks analyzed in the paper. For each network, we show its type, name and reference; number of nodes (N) and edges (L); and brief description and its downloaded website.
Number	Network	N	L	<k>	brief description	dowloaded website
	Regulatory
1	TRN-EC [1]	418	519	1.24	Transcriptional regulatory network of E. coli	http://www.weizmann.ac.il/mcb/UriAlon/
2	Yeast [1]	688	1079	1.57	Transcriptional regulatory network of S. cerevisiae	http://www.weizmann.ac.il/mcb/UriAlon/
	Foodweb
3	Chesapeake [4]	39	177	4.54	Chesapeake Bay Mesohaline Net	http://vlado.fmf.uni-lj.si/pub/networks/data/bio/foodweb/foodweb.htm
4	ChesUpper [3]	37	215	5.81	Upper Chesapeake Bay in Summer	http://vlado.fmf.uni-lj.si/pub/networks/data/bio/foodweb/foodweb.htm
5	Florida [5]	128	2106	16.45	Florida Bay Trophic Exchange Matrix	http://vlado.fmf.uni-lj.si/pub/networks/data/bio/foodweb/foodweb.htm
	Electronic circuits
6	s420 [1]	252	399	1.58	Electronic sequential logic circuit.	http://www.weizmann.ac.il/mcb/UriAlon/
7	s208 [1]	122	189	1.55	Electronic sequential logic circuit.	http://www.weizmann.ac.il/mcb/UriAlon/
8	s838 [1]	512	819	1.6	Electronic sequential logic circuit.	http://www.weizmann.ac.il/mcb/UriAlon/
	Airports
9	USAir97 [6]	332	2126	6.4	American airlines network	http://vlado.fmf.uni-lj.si/pub/networks/data/mix/USAir97.net
	Trust
10	colledge_student [2]	32	96	3	Social networks of positive sentiment (college students)	http://www.weizmann.ac.il/mcb/UriAlon/
	Words
11	glossGT [6]	72	118	1.64	The network glossGT is based on the file glossary.html containing Bill Cherowitzo's Graph and Digraph Glossary. An arc (X,Y) from term X to term Y exists in the network iff in the Graph and Digraph Glossary the term Y is used to describe the meaning of term X.	http://deim.urv.cat/~manlio.dedomenico/data.php
	Web
12	Polblogs [8]	1490	19090	12.81	A directed network of hyperlinks between weblogs on US politics, recorded in 2005 by Adamic and Glance.	http://www-personal.umich.edu/~mejn/netdata/
	Genetic
13	Rattus [9]	2640	4268	1.62	A public database that archives and disseminates genetic and protein interaction data from humans and model organisms. BioGRID currently includes more than 720,000 interactions that have been curated from both high-throughput data sets and individual focused studies using over 41,000 publications in the primary literature.	http://deim.urv.cat/~manlio.dedomenico/data.php
14	celegants [9]	3879	8482	2.19	same as above	http://deim.urv.cat/~manlio.dedomenico/data.php
15	plasmodium [9]	1203	2522	2.1	same as above	http://deim.urv.cat/~manlio.dedomenico/data.php
[1]	Milo R, Shen-Orr S, Itzkovitz S, et al. Network motifs: simple building blocks of complex networks[J]. Science, 2002, 298(5594): 824-827.
[2]	Van Duijn M A J, Zeggelink E P H, Huisman M, et al. Evolution of sociology freshmen into a friendship network[J]. Journal of Mathematical Sociology, 2003, 27(2-3): 153-191.
[3]	Hagy J D I. Eutrophication, hypoxia and trophic transfer efficiency in Chesapeake Bay[J]. 2003.
[4]	Baird D, Ulanowicz R E. The seasonal dynamics of the Chesapeake Bay ecosystem[J]. Ecological monographs, 1989, 59(4): 329-364.
[5]	Ulanowicz R E, DeAngelis D L. Network analysis of trophic dynamics in south florida ecosystems[J]. US Geological Survey Program on the South Florida Ecosystem, 2005, 114.
[6]	Batagelj V, Mrvar A. Pajek datasets[J]. 2006.
[7]	Cherowitzo W. Graph and digraph glossary[J]. 2009.
[8]	Adamic L A, Glance N. The political blogosphere and the 2004 US election: divided they blog[C]//Proceedings of the 3rd international workshop on Link discovery. ACM, 2005: 36-43.
[9]	De Domenico M, Nicosia V, Arenas A, et al. Structural reducibility of multilayer networks[J]. Nature communications, 2015, 6: 6864.
