# Supplementary material for: A novel algorithm for finding optimal driver nodes to target control complex networks and its applications for drug targets identification
Source: BMC Genomics. 2018 Jan 19;19(Suppl 1):924. doi: 10.1186/s12864-017-4332-z (PMC5780855; doi:10.1186/s12864-017-4332-z)
Supplement: Supplementary file 4 — Directed PPI interaction informations. (XLS 37 kb) [file 12864_2017_4332_MOESM4_ESM.xls]

## Sheet: Sheet1
PDGFB	PDGFRB
RPL5	TP73
DVL3	CSNK1E
SRC	TNS3
ICK	ICK
RAC1	MAPK9
MAPK3	SMAD4
JUN	SMAD4
PRKCD	MUC1
SERPINC1	LRP1
PTPRJ	MAPK3
MST1	MST1R
GSK3B	GLI3
SMURF2	SMAD1
MAPK8	H3F3B
GZMA	SET
TNKS	AXIN1
AURKA	BRCA1
GSK3B	CCND1
RHEB	PLD1
HMGB1	HOXC6
ABL1	YTHDC1
MAML1	EP300
KSR1	RAF1
PTPRJ	MAPK1
DDX5	TP53
MAPK8	ELK1
MAML1	NOTCH3
PTPRB	INSR
LTK	SHC1
LTK	IRS1
PRKACA	GSK3A
CSNK1E	AXIN1
PRKAA1	NOS3
SMURF1	BMPR1A
CDK1	ERF
CSNK1E	LEF1
BMP4	BMP4
PRKCA	GSK3B
TP53	NFKB2
FGF1	FGFR1
MAP2K1	GSK3B
MAPK1	FGFR1
PTPN9	GHR
AURKA	TP53
E2F1	HDAC1
MEN1	FANCD2
PYCARD	BAX
SMAD3	CEBPA
AURKB	INCENP
UBE2I	MITF
MAPK8	NR3C1
CDK20	ICK
PALB2	RAD51
SMAD3	RUNX2
NONO	TOP1
ABL1	RAD51
NTRK1	ABL1
ABL1	RAD9A
TOPORS	TP53
FOXO3	RBL2
AKT2	BAD
GSK3B	GLI2
SRC	DLG4
PAWR	WT1
DACT2	TGFBR1
TGFBR1	PIK3R2
PRKG2	HSPB1
AKT1	BAD
ABL1	APBB1
CDKN2C	CDK6
CDK6	CDKN1B
RASGEF1A	KRAS
EP300	SMAD7
TYK2	STAT3
GSK3B	CDC25A
CSNK1E	LRP6
CHEK2	TP53
PRKAA1	LIPE
CDK1	NUMA1
MAPK1	RUNX1
NCOR2	AR
NUMA1	TUBA3E
MAPK8	BAD
CAMK2D	CEACAM1
KRAS	RAF1
AURKB	AURKB
MAP3K7	MAP2K4
AURKB	H3F3B
GSK3B	MAFA
ERBB2	PLCG1
RAD9A	TOPBP1
GNAO1	ADCY1
MAP3K1	STAT3
FNTB	KRAS
CASC5	BUB1
TGFBR1	TRAF6
NTRK2	SHC3
IGF1R	PIK3C2A
PDPK1	CARD11
RHEB	MTOR
CIITA	RFX5
TGFBR1	SMAD3
EIF2AK3	EIF2AK3
SRC	KRAS
GSK3B	SNAI1
SGK1	NDRG1
FGFR1	BCAR1
ATM	ABL1
PDPK1	SGK1
EGFR	SHC3
IHH	PTCH2
MAPK8	RXRA
TAOK2	STK3
BMP10	BMPR1A
UCHL5	TGFBR1
GSK3B	CIITA
RASSF6	STK3
CCND1	HDAC2
MAPK1	MITF
AKT1	STK3
SMAD6	SMAD4
MAPK8	IRS1
CDC42	USP6
MAP2K7	MAPK8
GSK3A	MITF
ANGPTL1	TEK
CDK6	RUNX1
CSNK1E	WWTR1
CCND1	HDAC3
AURKA	MAP9
UBR1	RECQL4
PRKAA1	NR2C2
DDX5	HDAC1
WNT5A	ROR2
CAMK2B	GSK3A
BCAR1	SMAD3
IL15	IL2RG
INSR	PTPN6
DAPK1	MAPK1
PPP2CA	SMAD3
CBL	ABL1
PRKAA1	CRTC2
DVL1	RAC1
TLR4	TLR4
AKT1	PIKFYVE
CAMK2A	HRH1
GRN	TNFRSF1A
CHUK	NCOR2
MAPK3	CEBPA
PDPK1	PKN2
ABL1	ESR1
MAP3K7	IKBKG
SRC	MUC1
PAK2	ABL1
PPP2R2A	TGFBR1
FBXO11	TP53
BCL3	HDAC3
STK11	PRKAA1
WNK1	STK39
TUBB	SMAD2
TGFBR1	RHOA
MAPK8	ATF2
PRKACA	CIITA
MAPK8	SP1
SFRP1	WNT4
DUSP26	TP53
PRKDC	DCLRE1C
PKN1	SNAI1
AURKB	GFAP
TEK	TEK
ABL1	STK3
TGFBR1	RAC1
MEF2C	MYH10
TGFBR2	TGFBR2
CSNK1A1	HNRNPC
PRKAA1	PFKFB3
PRKCZ	ADD1
CDK4	BRCA1
TP53RK	TP53
MAPK14	STAT3
LCK	PLCG2
BRCA2	POLH
RAPGEF5	KRAS
PTPRJ	FLT1
MAPK8IP1	MAPK8
PKN1	PGAM1
GSK3A	MAFB
IRAK1	STAT3
MAPK14	STAT4
RNF111	SMAD3
PRKAA2	INSR
PPM1A	SMAD2
CDK1	MAP4
ABL1	RIN1
TTK	ABL1
ERBB2	EGFR
IRS1	PIK3CB
RPS6KA1	GSK3B
PRKACA	CD44
GSK3A	MAF
PTK2	RET
TNIK	TCF7L2
DAPK1	BECN1
CAMK2G	MAP3K7
SIRT7	TP53
ERBB2	DOCK7
FGFR1	FRS2
ATM	EP300
AKT1	KHSRP
FGF6	FGFR4
PPP3CA	FLNA
MAPK13	TP53
EP300	MYOD1
VHL	HIF1A
PEBP1	RAF1
GSK3B	ESR1
TNFRSF13C	TRAF3
MAPK14	GSK3B
PTK2	ACTN1
MAPK8	HNRNPK
ERBB2	SHC3
GSK3A	JUN
PRKCA	RAF1
PRKAA1	RB1
PRKCB	LASP1
KAT2B	NOTCH1
FGFR1	LDHA
MAPK8	APP
KAT2B	MYOD1
PTK2	PTK2
SMURF2	BMPR1A
CTNND1	RAC1
MAP3K7	NLK
IL1R1	MYD88
DAXX	TGFBR2
HSP90AA1	TGFBR1
CSNK2A1	HDAC2
CDK1	UBA1
PRKAA1	PPARGC1A
MAPK8	STAT3
AKT1	MST1R
BCR/ABL fusion	CRKL
PRKAA1	PRKAB1
AKT2	STK3
FOXH1	SMAD2
PDGFB	PDGFRA
LYN	PPP1R15A
CAMK2A	ETS2
DUSP10	MAPK8
ERBB2	CDK1
RHEB	FKBP8
MAPK8	ATN1
CDK1	NPM1
SMAD3	NOTCH1
MAPK1	PCYT1A
AURKB	HDAC9
PTPRJ	PLCG1
GRB10	INSR
NLK	LEF1
TTL	TUBA3E
CDKN2A	CDK6
TTK	TP53
TP53	RPS6KA1
EFNA1	EPHA2
MAP3K7	HDAC7
CSNK1G2	SMAD3
IGF2	INSR
GSK3B	MYC
AURKB	KIF2C
PAK1	FLNA
AKT1	VCP
MAP2K2	PPARG
SKIL	SMAD4
PDPK1	MAP2K2
WNT3A	LRP6
MAML1	NOTCH4
MAPK1	CEBPA
TEK	SHC1
CSNK2A1	LEF1
PPM1A	SMAD3
WNT3A	FZD3
PRKCE	FGFR1
MAPK1	IER3
PLK1	MAP9
RIPK2	IRF5
ULK1	PRKAA1
TP53	BIRC5
AURKB	DSN1
PRKAA1	GFPT1
AURKB	DES
PTPRJ	INSR
NUMA1	TUBD1
STK24	STK38
RAC1	PAK1
CDK2	RUNX1
IGF1R	PIK3CA
ABL1	CRK
LRIG1	ERBB2
TFG	SEC16A
FGFR1	SYNCRIP
GSK3B	EIF2B4
GSK3B	MAF
MAML1	CCNT1
MAPK3	RPS3
WNT3A	FZD2
COL1A1	ITGA2
RABEP1	RAB5A
DAPK1	TP53
GSK3B	GSK3B
MAPK8	TWIST1
AURKB	HDAC4
PTPN22	CD247
MEN1	RELA
PRKCD	DNM1L
EFNA3	EPHA3
RRAGC	RPTOR
PRKAA1	CRTC1
ZFYVE9	SMAD3
TRIM33	SMAD3
ABL1	GRAP
NRAS	RAF1
GSK3B	EIF2B5
PAX3	LEF1
NCOR2	SPEN
PRKACB	BAD
MAP3K7	KSR1
PLK1	ATXN10
RPS6KB2	PDCD4
NUMA1	TUBB6
NEDD4L	SMAD3
KRAS	PIK3CD
GSK3B	CCND2
KAT2B	MEF2C
MAPK8	YWHAB
WNK1	SLC12A6
AKT1	HNRNPA1
MAPK3	BAD
GSK3B	CEBPB
BCL3	HDAC1
GOPC	BECN1
MAPK3	CIITA
SRGAP3	WASF1
BTRC	SMAD4
SH2B2	INSR
RSPO2	LGR4
BMPR1A	BMPR1B
GSK3B	MAF
HMGB1	HOXB3
CDK1	MCM4
SNW1	NCOR2
TSC2	RHEB
MAPK14	F3
NFX1	PABPC1
MAPK8	SFN
PDGFRB	PTK2
STK24	STK38L
PRKAA1	TBC1D1
RPS6KA4	FOS
EP300	PLAG1
ATM	DBF4
ERBB2	ERBB2
TP53	BCL2L1
GSK3B	CAMKK2
GSK3B	TSC2
CDKN2A	TP53
PRKG1	HSPB1
TTL	TUBA3D
GATA2	CEBPA
AURKB	CHMP4C
PIAS3	STAT3
NUMA1	TUBA8
MAPKAPK2	HSPB1
PRKCD	FLI1
CDK6	RUNX1
SRC	RAC1
RAC1	MAPK8
PTPN13	INSR
PLK1	NUDC
EP300	MEF2D
EFNA2	EPHA3
TUBB	SMAD3
PRKAA1	ULK1
GSK3B	CCNE1
INS	IGF1R
PDPK1	MAP2K1
GSK3B	SMAD3
ROCK1	PPP1R12A
IGF1R	IRS2
TRADD	TRAF1
PALB2	BRCA2
MAPK8	PKMYT1
MAPK8	STAT6
RANBP3	SMAD3
PTPN1	TRPV6
PPP2CA	RBL2
PRKACA	CBX3
RPS6KA3	HIST1H2BB
ATM	TP53
PIK3CG	PDPK1
FGF5	FGFR1
CDK1	TP53
MAPK8	NR4A1
TTL	TUBA1C
GSK3B	DPYSL2
FGFR1	FGFR1
GSK3B	BAX
TGFBR1	SPTBN1
GRB10	IGF1R
ITCH	TNIP2
AKT2	KHSRP
FBXW11	SKP1
JAK1	STAT3
CAMK2G	NCOR2
CSNK1E	ROR2
SMURF2	SKIL
UCHL5	SMAD2
HMGB1	HOXD3
INCENP	AURKB
AKT1	SMAD3
GPER1	GNAQ
PRKAA1	RRN3
MAPK14	TP53
GSK3B	MCL1
MAPK11	TP53
PTPN12	ABL1
PRKCZ	MARK3
PRKG1	LASP1
MAPK3	FOS
MAP3K7	MAP2K6
EGFR	PTK2
GSK3B	SMAD1
MAPK14	KHSRP
AURKB	NINL
SMAD2	CREB1
ATR	BRCA1
EFNA2	EPHA2
CDK2	BRCA1
MAPK14	EZH2
AIMP1	SMURF2
RAD50	BRCA1
ZFYVE9	SMAD2
CSNK2A1	HNRNPC
DVL1	GSK3B
PRKCD	GSK3A
MAPK1	CIITA
SHH	PTCH2
GSK3B	PHLPP1
SKP1	CUL1
GSK3B	SPAG5
SRC	STAT3
TLR4	TIRAP
GSK3A	MAPT
GOPC	ADRB1
KAT2A	SMAD3
CSNK1E	CTNNB1
NEDD4L	SMAD2
MUTYH	TOPBP1
DAXX	MAP3K5
RAF1	RAF1
PML	SMAD2
SH3RF1	MAPK8
CSNK1D	UHRF1
STK11	MELK
PRKAA1	GFPT1
PIAS3	SMAD3
PRKAA1	POU2F1
GSK3B	SREBF1
PDPK1	AKT1
BMPR1A	BMPR2
DUSP1	MAPK8
ABL1	TP73
NUMA1	TUBB3
AREGB	ERBB2
SFPQ	TOP1
NLK	TCF7L2
HDAC1	CCND1
MAPK8	SIRT1
TOPBP1	ATRIP
ATR	MCM4
PTPRZ1	ALK
MAPK1	STIM1
PDPK1	PRKCE
AKT1	WNK1
SFN	SNAI1
WWTR1	SMAD3
PRKAA1	HDAC4
MAPK1	RAF1
CLK4	ABL1
SNIP1	SMAD4
ATM	SIAH1
WNK1	WNK1
VEGFC	NRP2
MAPK1	CALD1
VRK1	TP53
COL18A1	ITGB1
PRKCE	BAD
WNT5A	FZD5
TNFSF4	TNFRSF4
PRKAA1	KLC2
PLCB1	GNA11
GSK3B	EIF2B3
NTS	NTSR1
TGFB2	TGFBR2
GSK3B	JUN
RPS6KB1	HSPB1
CDKN2AIP	TP53
MAPK8	NFATC2
AURKB	NDC80
COL2A1	ITGA2
PRKAA1	ZNF692
TRAF2	TRAF1
GSK3B	CTNNB1
ICK	RPTOR
MELK	MELK
PRKCA	F3
POFUT1	NOTCH1
CDK5	CLOCK
ABL1	ROBO1
PKN1	AR
PPP5C	MAP3K5
TGFBR1	PIK3R1
PRKCD	TP53
PTPRJ	LAT
HIPK2	CDKN1B
IGF1R	PDPK1
FGFR1	PDK1
DAXX	MDM2
CDKN1A	CDK6
PRKCD	RPS3
AURKB	RASSF1
PRKCD	EP300
BAD	BCL2L1
MAPK8	ELK1
KRAS	MAP3K1
TFAP4	HDAC1
PAK4	PAK4
AURKB	NSUN2
PTPRD	STAT3
KHSRP	DVL3
BARD1	BRCA1
SRC	RAF1
MAPK3	CALD1
PRKACA	ERBB2
PRKACA	FLNA
PKN1	RAF1
SMAD2	SMURF2
GSK3B	RELA
MELK	CDC25B
PRKAG1	PRKAA2
ABL1	DDB2
CSNK1E	DVL1
MAPK1	TP53
PRKCD	STAT3
MAPK8	MYC
PRKACA	GSK3B
PPP2R5A	TGFBR1
SOS2	KRAS
MAPK8	EIF4ENIF1
GSK3B	NOTCH2
BMPR1A	SMAD5
MAML1	NOTCH2
ERBB2	GRB2
PRKAA1	CTBP1
ROCK1	MAPK8
SMURF1	TGFBR2
PAK1	PGAM1
AURKB	HIST1H3J
KHSRP	CDKN1A
EGFR	STAT3
SMAD2	SMAD4
PPP1CC	TGFBR1
PASK	PASK
PRKCA	ADD1
TRAF3	MAP3K14
GNAS	ADCY1
SRSF3	NXF1
XBP1	XBP1
NUMA1	TUBB4A
RET	PDPK1
SMAD7	PPP1R15A
PKN1	EGFR
PRKCA	HRH1
PSMA6	XBP1
CAMK2A	NCOR2
SNX9	DNM2
MAPK8IP2	MAPK8
PTPN1	STAT3
ALK	STAT3
HIPK2	CREB1
MAPK3	PPARG
GSK3B	KAT5
PML	SMAD3
GSK3A	MAFA
PTPN6	STAT3
CSF1	CSF2RA
MDM2	EP300
FYN	DLG4
GSK3B	GPHN
HDAC1	MYOD1
ILK	NACA
JAK2	EZH2
MAPK8	MAPK8IP3
ABL1	EGFR
RANBP3	SMAD2
CDK4	SMAD3
TNKS	AXIN2
GSK3B	AXIN1
DAXX	AIRE
ALK	SHC1
CDK6	CDKN1B
PTPN1	INSR
AKT1	BRCA1
CSNK2A1	CARD9
TNF	PIK3CB
MAPK11	SMAD2
ABI1	ABL1
MAPK8	NFATC3
TGFBR1	SHC1
CDC5L	HNRNPM
AKT1	EZH2
HSPG2	PTPRS
TAOK1	STK3
DUSP19	MAPK8
PDPK1	PRKCA
NFKB2	RELB
H2AFX	MDC1
PLK3	TP53
THBS1	NGF
MAPKAPK2	PARN
SMG1	TP53
PPP2CA	RAF1
CASP3	BAD
RASGEF1B	KRAS
PLK1	RAN
GSK3A	MAF
GSK3B	CCND3
AURKB	HDAC5
EP300	DUSP1
MAPK3	IL16
DUSP7	MAPK1
CDK1	STIM1
PRKACG	BAD
RNF111	SMAD2
MAML1	CTNNB1
FKBP1A	TGFBR1
PRKDC	TP53
IGF1R	PIK3R3
PDPK1	PRKCG
NEK9	NEK6
NUMA1	TUBB
STK17A	TP53
TXK	TXK
AKT3	BAD
RPS6KA1	FOS
ERBB2	ERBB3
EP300	RELA
MAPK8	CDKN1A
MYD88	IRAK1
2016-09-09	ARHGEF18
MAP2K1	PPARG
AKT1	NR4A1
SMAD3	SMAD4
KRAS	PIK3CG
PDPK1	RPS6KA3
DYRK2	TP53
PPP2CA	RPS3
MAPK3	RPTOR
MAPK9	STAT3
MAML1	TP53
CHEK2	BRCA1
SMAD6	TGFBR1
MAPK3	RAF1
MAPK8	TP53
PTPN2	STAT3
EP300	MN1
MDC1	NBN
BAIAP2	WASF1
MAP4K5	GSK3B
MAPK8	LRP6
UBE2I	SMAD4
DAPK1	MAP1B
CSNK2A1	DAXX
TRIM28	MDM2
PSTPIP1	DNM2
GSK3B	PSEN1
PIAS4	SMAD3
PRKDC	HNRNPU
BTRC	EZH2
MAPK8	STMN1
ERBB2	ERBB2
UCHL5	SMAD3
TXK	LCP2
MAML1	CCNC
CAMK2A	PTK2
PDPK1	PRKCB
ANGPTL1	TEK
ROR2	FLNA
TLE2	LEF1
MAP3K7	MAP2K3
PRKAA1	SYN1
TGFBR1	EEF1A1
CDK1	RUNX1
SFRP1	WNT1
KRAS	PIK3CB
FGFR1	FGFR1
EFNA3	EPHA2
GSK3A	GYS1
AKT3	STK3
PAK3	CALD1
PAK3	RAF1
MAML1	CDK8
AXIN1	BMPR1A
SMAD9	SMAD4
MTOR	RPTOR
MAPK8	IRF3
STK24	STK24
FGF1	FGFR4
FGFR4	FRS2
PRKCD	MAPK8
GSK3B	SFPQ
EP300	MEF2C
EFNA5	EPHA3
PAK4	RAN
PPP2CA	STK3
PRKCZ	GSK3B
CDC42	GSK3B
SMAD7	SMAD3
ROCK1	ADD1
DAPK3	TP53
WWTR1	PPARG
MAST2	PTEN
ALK	SFPQ
GSK3A	MYC
MAPK3	SMAD2
PRKAA1	MLXIPL
NRAS	PIK3CB
PPP2CA	EEF2
CDK2	PELP1
FBXW11	SMAD4
IGF2	IGF2R
PAK4	ITGB5
RPL11	TP73
CDK1	NPM1
ABL1	CRK
SRC	CLTC
WNT3A	FZD1
TGFBR2	PIK3R1
MAPK8	YWHAZ
GSK3B	JUN
ITGB4	PIK3CB
MAP3K7	IKBKB
MAPK9	TP53
AKT2	GSK3B
GPC4	WNT3A
HDAC3	SMAD7
MAPK8	CTBP1
GSK3B	GSK3B
HDAC3	E2F1
HRAS	PIK3CB
WNT5A	LRP6
MAPK1	FOS
GSK3B	RBM38
MAPK8	CDC25C
RB1	ABL1
PSMA7	XBP1
TP53BP2	TP53
PRKCE	STAT3
FGF10	FGFR2
TUBB	SMAD2
ABL1	PRKD1
CSNK2A1	STX1A
GPER1	EGFR
ABL1	GNB2L1
GSK3B	SNCAIP
SMAD2	MEF2A
WNT3A	LRP5
HSP90AA1	TGFBR2
PTPRF	INSR
AXIN2	GSK3B
CDK9	SMAD3
PRMT1	CNBP
MAPK3	ADAM17
MAPK3	TP53
BAD	TP53
ATR	DBF4
PRKAA1	FOXO3
KPNA6	NOTCH1
SIAH1	NOTCH1
GOPC	CFTR
NCOA4	PPARG
GSK3A	SFPQ
THRAP3	SFPQ
STK39	MAPK14
CDK6	CDKN1A
PKN1	ZAK
CDK8	SMAD3
DAPK1	DAPK1
WNT5A	FZD3
DUSP7	MAPK14
INSR	IRS2
WNT3A	FZD8
NEK9	NEK7
SIRT2	KAT2B
PRKAA1	HDAC7
INSR	SHC1
ACVR1B	SMAD3
EP300	RUNX2
CHEK1	AURKB
GMPS	TP53
AMER1	GSK3B
EGFR	MUC1
RPS6KA3	GSK3A
SMURF2	BMPR2
EFNA5	EPHA2
PRKAA1	EP300
GSK3B	MAP3K4
MAPK8	STK4
SRSF7	NXF1
CDK9	RCHY1
PDPK1	PDHA1
BMPR1A	SMAD1
TTL	TUBA1A
ABL1	MYLK
STK4	HIST1H2BB
CSNK1E	PER1
PTPN9	NSF
GNAT1	ADCY1
BCL2L1	BAD
SKI	SMAD3
PRKAA1	HNF4A
PKN1	PGM1
MTOR	ISCU
EP300	MEF2A
CSNK1E	PER2
BMX	PTK2
NUP214	SMAD3
CHEK2	VHL
MAPK3	SMAD2
MAML1	RBPJ
TGFBR1	SMAD2
CSNK1E	TCF3
PRKCA	HNRNPA1
SMURF2	SMAD5
SGK1	NDRG1
CDK4	SMAD3
EFNA2	EPHA5
IL15	IL15RA
MYLK	CALD1
MAPK8	IRS1
GSK3B	BCL2L12
GSK3B	NFE2L1
MAPK3	CIITA
DLK2	NOTCH1
UIMC1	BRCA1
ABL1	YAP1
MAPK1	RUNX1
UCHL5	SMAD2
MAPK3	STAT3
MTMR4	SMAD2
CDK6	RB1
CDK9	TP53
MAPK8	MCL1
STK3	MOB1A
MAP3K7	MAP3K7
MAPK1	CIITA
FGFR1	CTTN
GNAI3	ADCY1
PPP2CA	MAP3K7
PLK1	BRCA2
PRKCD	TRIM28
HDAC1	FLI1
DYRK1A	TP53
FKBP8	MTOR
NUMA1	TUBB2A
MAPK3	PCYT1A
XPO1	SMAD4
EEF2K	EEF2
MAPKAPK5	TP53
TAB3	MAP3K7
GSK3A	NOTCH1
DHH	PTCH2
GSK3B	NACA
AKT2	GSK3A
PRKCA	GSK3A
MAPK8	JUN
PTPN12	INSR
PLK2	NPM1
NEDD4L	SMAD2
CCNC	NOTCH1
STK3	STK3
CDK1	BRCA1
JAK2	STAT3
MECOM	SMAD3
PICK1	ASIC1
MAPK8	H2AFX
TRIM33	SMAD2
PRKG1	HRH1
RPS6KA5	STAT3
NCOR2	PGR
CRKL	MAP4K1
CDK1	NPM1
SEMA3F	NRP2
MAP3K7	MAP2K3
PKN1	FOXO1
GSK3B	LRP6
EPHA3	CRK
GSK3B	DPYSL3
HDAC1	RELA
MAPK8	PPM1J
PDPK1	SGK2
ERBB4	SHC3
CDK1	RPS3
COPS5	SMAD4
SMAD7	TGFBR1
ABL1	ABI1
PRKAA2	ACACA
SRC	UGT2B7
WWTR1	SMAD2
AKT2	RAF1
IGF1R	IGF1R
EPHA3	SRC
ITCH	SMAD2
ABL1	CEBPB
PICALM	CLTC
PRKAA1	SNAI1
FIP1L1	PAPOLA
NUMA1	TUBA1C
TP53	BAX
WDR83	RAF1
USP7	TP53
CAMKK2	PRKAA1
CDK2	NPM1
TTL	TUBA4A
MAPK8	ITCH
PKN1	ARHGEF2
ABL1	WRN
PIAS3	SMAD3
CAMK2A	CALD1
IGF1R	PDPK1
AURKA	TP53
NOS1	HDAC2
IRF1	IRF8
PRKCB	RAF1
INVS	DVL1
CDK1	BUB1
SRC	PDPK1
MAPK1	MAFA
STK11	TP53
BAD	BCL2
PDPK1	RPS6KB1
GSK3B	PTEN
DTX1	EP300
5NTD_RHIMP	RAC1
RAC1	BAIAP2
GDF6	BMPR1A
TAB1	MAP3K7
PRKACA	DYNLRB1
PLK1	NPM1
NUMA1	TUBA1B
TNFRSF1B	TRAF1
PIK3CB	PIK3CB
MAPK8	MAPK9
CTDNEP1	BMPR1A
CLK1	ABL1
TRAF1	TRAF2
IGF1	IGF1R
MTSS1	RAC1
MAPK8	FOXO4
TJP2	WWTR1
AKT1	CDCA7
PPM1D	TP53
PDPK1	PDPK1
GSK3B	GSK3B
INSR	IRS1
NUAK1	TP53
RAF1	MAP2K1
SMAD7	SMURF2
ILK	PPP1R12A
NCK1	ABL1
MAP3K7	MAP2K6
SRC	WWOX
AKT1	TP53RK
ABL1	MTOR
PIM2	BAD
MAP3K7	MAP3K7
PRKD1	BAD
HRAS	RAF1
GSK3B	NOTCH1
CDK2	RBL2
MYD88	IRAK4
GSK3B	MAFB
BTRC	SMAD3
CAMK2A	CD44
ADAM17	NOTCH1
KAT2B	SMAD3
SRC	ANXA2
RPS6KA3	BAD
ALK	PLCG1
IKBKB	BAD
PDPK1	AKT2
SMURF2	SMAD2
NRP2	VEGFC
SKI	SMAD2
EFNA1	EPHA3
INSR	GRB7
AKT2	EP300
RSPO3	LGR5
CSNK1E	DVL2
AURKB	KIF2C
MAPK3	RAF1
MAPK3	KARS
EP300	H3F3B
CDK5	TLN1
PTPRJ	KDR
KAT6A	RUNX1
TGFBR2	TGFBR1
DUSP4	MAPK8
ERBB3	PIK3CB
SRC	WASF1
CSNK1A1	GSK3B
GSK3B	NEFH
GSK3A	MAFA
CDC25A	RAF1
MAPK8	LAT
EFNA5	EPHA5
HMGB1	HOXB1
MAPK3	SMAD3
MAPK8	AIMP1
CDK4	PELP1
PML	SMAD2
NCOA2	PPARG
ABL1	PARK2
AURKB	CASC5
RSPO2	LGR5
UBR2	RECQL4
IGF1R	IRS1
CDK2	MCM4
PRKAA1	RAF1
WNT5A	ROR1
CDK5	PTK2
CSNK1E	APC
PRDM16	PPARG
CSNK1D	TP53
HMGB1	HOXD9
IGF1R	IRS4
EFNA1	EPHA5
CDK5	TP53
MAPK8	JUND
MAPK1	EP300
CDK1	ERCC6L
SMAD6	MAP3K7
PRKACA	RAF1
PRKAA1	FOXO4
MST1	HIST1H2BB
CHEK1	TP53
CDK2	SMAD3
GSK3B	ROR2
SKIL	SMAD2
PRKAA1	PFKFB2
AURKB	DIAPH2
PRDM16	SKI
NCOR2	SNW1
CDK7	TP53
SRC	PTK2
PRKCZ	MYH10
CSNK2A1	MDC1
ADAM17	MUC1
TGFB1	TGFBR1
CDK1	LMNA
USP9X	SMAD4
FBXW11	SMAD3
PRKAA1	SREBF1
AURKB	YY1
NOG	BMP4
FGF4	FGFR4
HDAC3	HDAC1
CDK1	EZH2
KAT2B	SMAD2
ATM	DAXX
RPS6KA1	RPS6
STK11	MARK3
EPHA2	SHC1
ATR	XPC
TGFBR2	PIK3R2
ATM	BRCA1
HMGB1	HOXD10
MAP3K5	DAXX
MAP3K7	NFKBIB
PDPK1	SGK3
CDK1	PIK3C2A
WSB1	HIPK2
ABL1	ABL1
AKT1	RAF1
BTK	PLCG2
SGK1	NDRG2
EID2	SMAD3
VAV2	RAC1
PTPRH	INSR
MAPK8	KRT8
BTRC	PDCD4
PALB2	POLH
PAK1	RAF1
MAPK14	SMAD3
MAPK8	BCL2
RPS6KA2	BAD
SMAD1	SMAD4
MAPK3	MAZ
RAF1	BAD
INS	INSR
CAMK2A	SMAD2
PTPN1	IGF1R
DAPK1	CAMKK2
MAPK1	RPS3
MAP4K4	MAP3K7
MDM2	TP53
CAMK2A	GFPT1
RYBP	ABL1
AURKB	VIM
HDAC2	CCND1
EP300	SMAD1
PLK1	ERCC6L
AURKB	MAPRE3
PRKAA2	RPTOR
GSK3B	EIF4EBP1
BAD	BCL2L2
MAPK1	ERF
ARRB2	KIF3A
PDPK1	PRKCQ
KRAS	PIK3CA
EP300	MAML1
RASGEF1C	KRAS
NUAK1	PPP1R12A
HDAC6	SRSF2
SKI	SMAD4
BRCA1	RBBP8
PRKACA	RAF1
PTPRB	ALK
SMURF1	TGFBR1
MDC1	RNF8
PRKCG	RAF1
PTK2	PIK3R1
MAML1	HIST1H3J
AURKB	RACGAP1
NDRG1	RAB4A
ABL1	RAD51
CCL25	CCR9
TRAF6	MAP3K7
MET	PTK2
GSK3B	NR1D1
NUMA1	TUBA1A
KPNA3	NOTCH1
KRAS	BRAF
EP300	PLAGL2
USP6	ARF6
PRKACA	LASP1
TJP2	YAP1
PTPN9	INSR
ABL1	LASP1
MAPK1	ERF
ABL1	GPX1
RTN4	LINGO1
SKI	EP300
AKT1	PDCD4
GSK3B	APC
CTNNB1	EP300
GSK3B	MNX1
GSK3A	CAMKK2
BRSK2	PRKAA1
NUMA1	TUBA3D
PCSK7	KHSRP
GPC4	WNT5A
PRKD1	DLC1
TRIM33	SMAD3
GSK3B	CRMP1
ERBB2	ERBB4
TGFB2	TGFBR1
MAP2K4	MAPK8
SPP1	ITGAV
NR2E3	NR1D1
CDK2	NPM1
CDK5	STAT3
HOOK3	MSR1
CDON	ABL1
GSK3A	MAFB
SOS1	KRAS
PRKAA1	RPTOR
ERBB2	SHC1
STMN1	TTL
EP300	RELA
CTNNB1	LEF1
AKT1	HSPB1
MAPK1	SMAD4
PLRG1	HNRNPM
CSNK2A1	HDAC1
HNF1B	CREB1
RAF1	MAP2K2
KPNB1	SMAD3
WWTR1	SMAD3
AURKB	BIRC5
CAMK2A	RCHY1
WWP1	TGFBR1
DUSP7	GHR
TAB2	MAP3K7
NUMA1	TUBA4A
TGFB3	TGFBR2
TIAM1	RAC1
ABL1	VAV1
ABL1	CASP9
CAMK2B	PRKAA1
WNT5A	FZD6
RPS6KB1	PDCD4
CSNK2A1	MAZ
NEDD4L	SMAD3
PDPK1	PKN1
MAPK1	SMAD2
RET	PTK2
MAPK1	SMAD2
FN1	ITGB1
PRKAA1	FOXO3
RAC1	USP6
ABL1	NCK1
EP300	TP53
GSK3A	GSK3A
STK3	SAV1
CASP6	LMNA
PTK2B	PTK2
EGF	ERBB2
STK3	LATS2
MAML1	NOTCH1
RHEB	FKBP8
GSK3B	HSF1
FRAT1	GSK3B
FGR	PTK2
SIAH1	NUMB
PTPRF	DAPK1
EIF2AK2	TP53
EP300	KPNA2
TTL	TUBA8
EIF2AK3	EIF2S1
CDK2	TP53
CNKSR2	RAF1
AKT1	GSK3A
DAXX	FAS
PTPN2	INSR
PIAS4	SMAD4
HMGB1	HOXD11
TIRAP	MYD88
PKN1	MAPT
RANBP3	SMAD3
TTL	TUBA1B
POU2F1	MYH10
GSK3B	PRKCE
AKT3	HSPB1
MAPK1	GSK3B
MAPK10	TP53
SIAH1	SNCAIP
PSMA5	XBP1
ABL1	SPTLC1
PRKAA1	HDAC5
CDK1	PLEC
PTPRJ	PIK3R1
INSR	INSR
RFX1	ABL1
WWTR1	SMAD2
ERBB4	PIK3CB
PTN	ALK
DVL3	RAC1
STK3	ABL1
NLK	STAT3
ABL1	MDM2
USP9X	SMAD4
TGFBR2	TGFBR2
TGFBR2	TGFBR2
GSK3B	MAPT
CHEK1	RAD51
PTPN11	PTK2
TXK	CTLA4
HIPK2	CTBP1
SHC3	GRB2
CTNNB1	TCF7L2
MAPK3	GSK3B
CDK2	MCM3
INSR	INSR
CDK8	SMAD3
PRKAA1	GBF1
CBL	ERBB2
PDPK1	AKT2
AURKB	TP53
RXRA	PPARG
EFNA4	EPHA5
SMURF1	SMAD4
NUP214	SMAD4
IER3	PPP2R5C
PDPK1	PRKCZ
MAPK8	BCL2
ABL1	ABL2
PRKAA1	EEF2K
MAPK9	SFN
PRKCG	GSK3A
MAML1	HIST4H4
PDPK1	AKT3
SMAD2	SMAD2
CSNK2A1	MYH9
CDK2	SMAD3
FANCM	TOPBP1
RASSF1	STK3
SKIL	SMAD4
PAK4	PAK4
WNT5A	FZD2
MAML1	MEF2C
PIK3R1	PIK3CB
EGFR	STAT3
C1D	NR1D1
MAPK3	FGFR1
FGFR4	FGFR4
MTMR4	SMAD3
ATR	TP53
STK3	MOB1B
RIN1	KRAS
AKT1	EP300
TRAF2	MAP3K7
ABL1	DDX5
FGF1	FGFR1
ABL1	CAT
CSF1	CSF3R
HIPK2	PML
ADAM17	TNF
NRG1	ERBB2
MAPK1	DAPK1
TLR4	TICAM2
TSC1	RHEB
PKNOX1	PBX1
MAPK8IP3	MAPK8
TFG	SEC16B
FNTA	KRAS
PIM1	RPS19
SEMA3C	NRP2
ATM	BUB1
GRK5	TP53
HIPK2	TP53
PKNOX1	HOXB1
PRKACA	BAD
LCK	CD247
GSK3B	MAPK14
AKT1	GSK3B
MAPK10	SFN
ATG16L1	CLTC
PHLPP1	RAF1
PRKAB1	RPTOR
PRSS21	RAD21
ABL1	MDM2
MAPK1	IL16
GSK3B	ARNTL
PIAS3	STAT3
HDAC1	CEBPA
MAPK8	APLP2
GSK3B	FBXO4
GSK3B	EIF2B1
GSK3B	EIF2B2
TGFB1	TGFBR2
NUMB	TP53
PTK2	ACTN4
DAPK3	RPL13A
TP53	BCL2
SRC	IGF1R
SMAD5	SMAD4
DNM2	MYO1C
PIAS1	SMAD4
KAT2A	SMAD2
SIRT1	TP53
STK3	LATS1
MAPK8	PPARG
EP300	MEF2C
NUMA1	TUBG1
SMURF2	SMAD7
AURKB	ATM
GSK3B	EIF4EBP1
PPP2CA	ICK
CAMKK1	PRKAA1
PKM	STAT3
JAK1	STAT3
SMURF2	SMAD9
GSK3B	HDAC4
SAV1	STK3
RPS6KA1	FLNA
STK3	NEK2
GSK3B	GYS1
ATM	MDC1
CDK9	SMAD3
PPM1A	SMAD3
RRAGD	RPTOR
RAD1	TOPBP1
INSR	IRS4
CDK1	RUNX1
ABL1	ATR
CAMK4	HNRNPL
MAPK8	MAPK8IP1
ROR2	MAPK8
EGFR	ERBB2
PRKCA	RAF1
HIPK2	HMGA1
SMAD6	SMAD3
PTK2	ACTN4
GSK3B	DCX
SMARCAD1	HDAC1
ATM	KHSRP
GSK3B	KLF5
GSK3B	BORA
GNAI2	ADCY1
ARHGEF25	RAC1
ABL1	NCOA3
PAK1	BAD
ERBB2	ESR1
DNM2	GJB2
CDK9	SUPT5H
SEMA3A	NRP1
PKNOX1	HOXA1
PML	SMAD3
EIF3I	TGFBR2
GSK3A	TSC2
MAPK1	PPARG
RIPK2	RIPK2
MEF2A	MYH10
KAT6A	TP53
EP300	FLI1
PTPRJ	RET
RAF1	STK4
SKP2	SMAD4
EPHA2	EPHA2
EFNB1	EPHB4
AKT1	ZYX
KRAS	TCF3
AURKB	PLEKHG6
PTPN6	INSR
ANGPT2	TEK
NCOR2	BHLHE41
GSK3B	NEB
NCBP1	IRF8
PTPRJ	MET
ABL1	EPHB2
PRKCH	GSK3B
TP53	BAK1
NUMA1	TUBB4B
ANGPT4	TEK
CDK6	PRDX1
AKT2	HSPB1
PIM1	MARK3
TAF1	TP53
GSK3B	HIST1H1B
ABL1	PDGFRB
WNK1	OXSR1
PRKCB	GSK3A
RPS6KA1	MITF
JAK2	STAT4
PTPN1	PTK2
SMURF2	TGFBR2
MEF2D	MYH10
MAPK8	BCL2L1
SMARCAD1	TRIM28
GSK3B	MAFA
INSR	CALM3
CSNK1E	EIF4EBP1
SP2	IRF1
PRKCH	GSK3A
MTOR	STAT3
SMARCC1	SMARCE1
TUBB	SMAD3
MAPK14	FGFR1
TOPORS	TP53
MAPK1	GSK3B
GSK3B	MAML1
SRC	KCNJ1
RXRB	PPARG
RPS6KA1	RPTOR
RAF1	STK3
TGFBR2	PARD6A
MAPK8	BCL2L11
PPM1A	SMAD2
RND1	MAPK8
CNKSR1	RAF1
LTK	CBL
CSNK1E	YAP1
CDK11B	EIF3F
PRKAA1	KPNA2
PCSK7	CEBPA
GSK3B	NFATC2
5NTD_RHIMP	KRAS
ABL1	PLSCR1
PRKAA1	RAF1
RABGEF1	RAB5A
ALK	SHC3
MYC	SMAD3
GNAS	ADCY1
PPP1R15A	PPP1CC
RAF1	MAP3K5
BUB1	PLK1
HNF1B	ATF1
THBS2	CD47
PKN1	MAPK14
KAT5	SRSF2
FAM175A	BRCA1
PDPK1	RPS6KB2
NOG	BMPR1A
PRKAA1	TP53
PRKAA1	FOXO1
ICAM1	ITGAX
PRKACA	PRKAA1
PTPN12	PTK2
FLNA	MAP2K4
GSK3B	MAFB
SIRT1	EP300
MAPK1	SMAD3
ARRB1	KIF3A
PKN1	MARCKS
RPS6KB1	RPS6
AURKB	CKAP2
FGF2	FGFR4
HSP90AA1	PPP5C
PTPN1	ABL1
MAPK1	BAD
SKIL	SMAD2
CDK2	RUNX1
BMPR2	BMPR1A
GSK3B	CDKN1A
CSNK1E	CTNND1
ERBB3	SHC3
RPS6KA1	BAD
STK4	ABL1
ANGPT1	TEK
CDC7	MCM4
ACVR1B	SMAD2
GRB2	ABL1
TEK	PIK3R1
PRKAA1	CRY1
GSK3B	NR3C1
TTK	HSPA9
SRC	TGFBR2
SMURF2	TGFBR1
CSNK2A1	EIF2S2
PRKACA	TPH2
EFNA3	EPHA5
TAOK3	STK3
PRKCI	BAD
PRKCA	CALD1
PRKACA	HRH1
TRIM24	TP53
CDK11A	CDK11B
ABL1	PSMA7
BMP4	BMPR2
PPP6C	MAP3K7
CDK2	MYBL2
MAPK3	SMAD2
MAPK14	ADAM17
GSK3B	HNRNPD
CSNK1D	LEF1
MAPK8	BCL2L11
ANGPT1	TIE1
WNT3A	RYK
ATM	DCLRE1C
SMAD3	SMAD3
BNIP3	RHEB
PRKACA	MYOM2
INS	INSR
CBL	INSR
PAK4	CTNNB1
CSNK2A1	MME
PIK3AP1	PIK3CB
LTK	PIK3CG
