# Supplementary material for: A novel algorithm for finding optimal driver nodes to target control complex networks and its applications for drug targets identification
Source: BMC Genomics. 2018 Jan 19;19(Suppl 1):924. doi: 10.1186/s12864-017-4332-z (PMC5780855; doi:10.1186/s12864-017-4332-z)
Supplement: Supplementary file 6 — KEGG 244-pathways network related with IBD disease. (XLSX 2411 kb) [file 12864_2017_4332_MOESM6_ESM.xlsx]

## Sheet: KEGG_244_pathways_network
src	dest	direction	type	pathway
PIK3CB	AKT3	directed	process(indirect)	Acute myeloid leukemia
PIK3R5	AKT3	directed	process(indirect)	Acute myeloid leukemia
PIK3R1	AKT3	directed	process(indirect)	Acute myeloid leukemia
PIK3CA	AKT3	directed	process(indirect)	Acute myeloid leukemia
PIK3CD	AKT3	directed	process(indirect)	Acute myeloid leukemia
PIK3R2	AKT3	directed	process(indirect)	Acute myeloid leukemia
PIK3R3	AKT3	directed	process(indirect)	Acute myeloid leukemia
PIK3CG	AKT3	directed	process(indirect)	Acute myeloid leukemia
FLT3	CEBPA	directed	process(inhibition)	Acute myeloid leukemia
RUNX1T1	CEBPA	directed	process(inhibition)	Acute myeloid leukemia
RUNX1	CEBPA	directed	process(inhibition)	Acute myeloid leukemia
STAT3	PIM2	directed	process(expression)	Acute myeloid leukemia
STAT5A	PIM2	directed	process(expression)	Acute myeloid leukemia
STAT5B	PIM2	directed	process(expression)	Acute myeloid leukemia
AKT2	CHUK	directed	process(activation)	Acute myeloid leukemia
AKT1	CHUK	directed	process(phosphorylation)	Acute myeloid leukemia
AKT3	CHUK	directed	process(activation)	Acute myeloid leukemia
AKT2	CHUK	directed	process(phosphorylation)	Acute myeloid leukemia
AKT3	CHUK	directed	process(phosphorylation)	Acute myeloid leukemia
AKT1	CHUK	directed	process(activation)	Acute myeloid leukemia
MTOR	EIF4EBP1	directed	process(inhibition)	Acute myeloid leukemia
PIK3CA	AKT1	directed	process(indirect)	Acute myeloid leukemia
PIK3R5	AKT1	directed	process(indirect)	Acute myeloid leukemia
PIK3CB	AKT1	directed	process(indirect)	Acute myeloid leukemia
PIK3R1	AKT1	directed	process(indirect)	Acute myeloid leukemia
PIK3CG	AKT1	directed	process(indirect)	Acute myeloid leukemia
PIK3R3	AKT1	directed	process(indirect)	Acute myeloid leukemia
PIK3R2	AKT1	directed	process(indirect)	Acute myeloid leukemia
PIK3CD	AKT1	directed	process(indirect)	Acute myeloid leukemia
PIK3R5	AKT2	directed	process(indirect)	Acute myeloid leukemia
PIK3R1	AKT2	directed	process(indirect)	Acute myeloid leukemia
PIK3CA	AKT2	directed	process(indirect)	Acute myeloid leukemia
PIK3CB	AKT2	directed	process(indirect)	Acute myeloid leukemia
PIK3CG	AKT2	directed	process(indirect)	Acute myeloid leukemia
PIK3CD	AKT2	directed	process(indirect)	Acute myeloid leukemia
PIK3R2	AKT2	directed	process(indirect)	Acute myeloid leukemia
PIK3R3	AKT2	directed	process(indirect)	Acute myeloid leukemia
NRAS	PIK3R5	directed	process(activation)	Acute myeloid leukemia
KRAS	PIK3R5	directed	process(activation)	Acute myeloid leukemia
FLT3	PIK3R5	directed	process(activation)	Acute myeloid leukemia
HRAS	PIK3R5	directed	process(activation)	Acute myeloid leukemia
KIT	PIK3R5	directed	process(activation)	Acute myeloid leukemia
AKT1	MTOR	directed	process(phosphorylation)	Acute myeloid leukemia
AKT2	MTOR	directed	process(phosphorylation)	Acute myeloid leukemia
AKT3	MTOR	directed	process(phosphorylation)	Acute myeloid leukemia
AKT1	MTOR	directed	process(activation)	Acute myeloid leukemia
AKT3	MTOR	directed	process(activation)	Acute myeloid leukemia
AKT2	MTOR	directed	process(activation)	Acute myeloid leukemia
KIT	GRB2	directed	process(activation)	Acute myeloid leukemia
FLT3	GRB2	directed	process(activation)	Acute myeloid leukemia
SOS1	HRAS	directed	process(activation)	Acute myeloid leukemia
SOS2	HRAS	directed	process(activation)	Acute myeloid leukemia
AKT3	IKBKB	directed	process(activation)	Acute myeloid leukemia
AKT2	IKBKB	directed	process(phosphorylation)	Acute myeloid leukemia
AKT1	IKBKB	directed	process(phosphorylation)	Acute myeloid leukemia
AKT3	IKBKB	directed	process(phosphorylation)	Acute myeloid leukemia
AKT1	IKBKB	directed	process(activation)	Acute myeloid leukemia
AKT2	IKBKB	directed	process(activation)	Acute myeloid leukemia
HRAS	ARAF	directed	process(activation)	Acute myeloid leukemia
NRAS	ARAF	directed	process(activation)	Acute myeloid leukemia
KRAS	ARAF	directed	process(activation)	Acute myeloid leukemia
RUNX1T1	JUP	directed	process(expression)	Acute myeloid leukemia
ZBTB16	JUP	directed	process(expression)	Acute myeloid leukemia
RARA	JUP	directed	process(expression)	Acute myeloid leukemia
RUNX1	JUP	directed	process(expression)	Acute myeloid leukemia
PML	JUP	directed	process(expression)	Acute myeloid leukemia
SOS1	KRAS	directed	process(activation)	Acute myeloid leukemia
SOS2	KRAS	directed	process(activation)	Acute myeloid leukemia
JUP	MYC	directed	process(expression)	Acute myeloid leukemia
IKBKG	NFKB1	directed	process(indirect effect)	Acute myeloid leukemia
CHUK	NFKB1	directed	process(indirect effect)	Acute myeloid leukemia
IKBKB	NFKB1	directed	process(indirect effect)	Acute myeloid leukemia
SOS1	NRAS	directed	process(activation)	Acute myeloid leukemia
SOS2	NRAS	directed	process(activation)	Acute myeloid leukemia
JUP	LEF1	directed	process(binding/association)	Acute myeloid leukemia
NRAS	PIK3CA	directed	process(activation)	Acute myeloid leukemia
KIT	PIK3CA	directed	process(activation)	Acute myeloid leukemia
KRAS	PIK3CA	directed	process(activation)	Acute myeloid leukemia
HRAS	PIK3CA	directed	process(activation)	Acute myeloid leukemia
FLT3	PIK3CA	directed	process(activation)	Acute myeloid leukemia
HRAS	PIK3CB	directed	process(activation)	Acute myeloid leukemia
KIT	PIK3CB	directed	process(activation)	Acute myeloid leukemia
NRAS	PIK3CB	directed	process(activation)	Acute myeloid leukemia
FLT3	PIK3CB	directed	process(activation)	Acute myeloid leukemia
KRAS	PIK3CB	directed	process(activation)	Acute myeloid leukemia
STAT3	PIM1	directed	process(expression)	Acute myeloid leukemia
STAT5A	PIM1	directed	process(expression)	Acute myeloid leukemia
STAT5B	PIM1	directed	process(expression)	Acute myeloid leukemia
FLT3	PIK3CD	directed	process(activation)	Acute myeloid leukemia
KRAS	PIK3CD	directed	process(activation)	Acute myeloid leukemia
NRAS	PIK3CD	directed	process(activation)	Acute myeloid leukemia
KIT	PIK3CD	directed	process(activation)	Acute myeloid leukemia
HRAS	PIK3CD	directed	process(activation)	Acute myeloid leukemia
KRAS	PIK3CG	directed	process(activation)	Acute myeloid leukemia
KIT	PIK3CG	directed	process(activation)	Acute myeloid leukemia
FLT3	PIK3CG	directed	process(activation)	Acute myeloid leukemia
NRAS	PIK3CG	directed	process(activation)	Acute myeloid leukemia
HRAS	PIK3CG	directed	process(activation)	Acute myeloid leukemia
FLT3	PIK3R1	directed	process(activation)	Acute myeloid leukemia
KIT	PIK3R1	directed	process(activation)	Acute myeloid leukemia
KRAS	PIK3R1	directed	process(activation)	Acute myeloid leukemia
NRAS	PIK3R1	directed	process(activation)	Acute myeloid leukemia
HRAS	PIK3R1	directed	process(activation)	Acute myeloid leukemia
HRAS	PIK3R2	directed	process(activation)	Acute myeloid leukemia
NRAS	PIK3R2	directed	process(activation)	Acute myeloid leukemia
KIT	PIK3R2	directed	process(activation)	Acute myeloid leukemia
KRAS	PIK3R2	directed	process(activation)	Acute myeloid leukemia
FLT3	PIK3R2	directed	process(activation)	Acute myeloid leukemia
JUP	PPARD	directed	process(expression)	Acute myeloid leukemia
MAP2K1	MAPK1	directed	process(activation)	Acute myeloid leukemia
MAP2K2	MAPK1	directed	process(phosphorylation)	Acute myeloid leukemia
MAP2K1	MAPK1	directed	process(phosphorylation)	Acute myeloid leukemia
MAP2K2	MAPK1	directed	process(activation)	Acute myeloid leukemia
MAP2K1	MAPK3	directed	process(activation)	Acute myeloid leukemia
MAP2K1	MAPK3	directed	process(phosphorylation)	Acute myeloid leukemia
MAP2K2	MAPK3	directed	process(phosphorylation)	Acute myeloid leukemia
MAP2K2	MAPK3	directed	process(activation)	Acute myeloid leukemia
ARAF	MAP2K1	directed	process(phosphorylation)	Acute myeloid leukemia
BRAF	MAP2K1	directed	process(phosphorylation)	Acute myeloid leukemia
RAF1	MAP2K1	directed	process(activation)	Acute myeloid leukemia
ARAF	MAP2K1	directed	process(activation)	Acute myeloid leukemia
BRAF	MAP2K1	directed	process(activation)	Acute myeloid leukemia
RAF1	MAP2K1	directed	process(phosphorylation)	Acute myeloid leukemia
RAF1	MAP2K2	directed	process(activation)	Acute myeloid leukemia
ARAF	MAP2K2	directed	process(phosphorylation)	Acute myeloid leukemia
BRAF	MAP2K2	directed	process(phosphorylation)	Acute myeloid leukemia
BRAF	MAP2K2	directed	process(activation)	Acute myeloid leukemia
ARAF	MAP2K2	directed	process(activation)	Acute myeloid leukemia
RAF1	MAP2K2	directed	process(phosphorylation)	Acute myeloid leukemia
AKT3	BAD	directed	process(inhibition)	Acute myeloid leukemia
AKT1	BAD	directed	process(phosphorylation)	Acute myeloid leukemia
AKT3	BAD	directed	process(phosphorylation)	Acute myeloid leukemia
AKT2	BAD	directed	process(phosphorylation)	Acute myeloid leukemia
AKT1	BAD	directed	process(inhibition)	Acute myeloid leukemia
AKT2	BAD	directed	process(inhibition)	Acute myeloid leukemia
KRAS	RAF1	directed	process(activation)	Acute myeloid leukemia
HRAS	RAF1	directed	process(activation)	Acute myeloid leukemia
NRAS	RAF1	directed	process(activation)	Acute myeloid leukemia
JUP	CCND1	directed	process(expression)	Acute myeloid leukemia
IKBKG	RELA	directed	process(indirect effect)	Acute myeloid leukemia
CHUK	RELA	directed	process(indirect effect)	Acute myeloid leukemia
IKBKB	RELA	directed	process(indirect effect)	Acute myeloid leukemia
MTOR	RPS6KB1	directed	process(activation)	Acute myeloid leukemia
MTOR	RPS6KB2	directed	process(activation)	Acute myeloid leukemia
GRB2	SOS1	directed	process(activation)	Acute myeloid leukemia
GRB2	SOS2	directed	process(activation)	Acute myeloid leukemia
RUNX1	SPI1	directed	process(inhibition)	Acute myeloid leukemia
RUNX1T1	SPI1	directed	process(inhibition)	Acute myeloid leukemia
FLT3	SPI1	directed	process(inhibition)	Acute myeloid leukemia
PML	SPI1	directed	process(inhibition)	Acute myeloid leukemia
RARA	SPI1	directed	process(inhibition)	Acute myeloid leukemia
HRAS	BRAF	directed	process(activation)	Acute myeloid leukemia
KRAS	BRAF	directed	process(activation)	Acute myeloid leukemia
NRAS	BRAF	directed	process(activation)	Acute myeloid leukemia
KIT	STAT3	directed	process(activation)	Acute myeloid leukemia
FLT3	STAT3	directed	process(activation)	Acute myeloid leukemia
FLT3	STAT5A	directed	process(activation)	Acute myeloid leukemia
KIT	STAT5A	directed	process(activation)	Acute myeloid leukemia
KIT	STAT5B	directed	process(activation)	Acute myeloid leukemia
FLT3	STAT5B	directed	process(activation)	Acute myeloid leukemia
JUP	TCF7	directed	process(binding/association)	Acute myeloid leukemia
JUP	TCF7L2	directed	process(binding/association)	Acute myeloid leukemia
JUP	TCF7L1	directed	process(binding/association)	Acute myeloid leukemia
NRAS	PIK3R3	directed	process(activation)	Acute myeloid leukemia
FLT3	PIK3R3	directed	process(activation)	Acute myeloid leukemia
KIT	PIK3R3	directed	process(activation)	Acute myeloid leukemia
HRAS	PIK3R3	directed	process(activation)	Acute myeloid leukemia
KRAS	PIK3R3	directed	process(activation)	Acute myeloid leukemia
AKT1	IKBKG	directed	process(activation)	Acute myeloid leukemia
AKT3	IKBKG	directed	process(activation)	Acute myeloid leukemia
AKT2	IKBKG	directed	process(activation)	Acute myeloid leukemia
AKT2	IKBKG	directed	process(phosphorylation)	Acute myeloid leukemia
AKT1	IKBKG	directed	process(phosphorylation)	Acute myeloid leukemia
AKT3	IKBKG	directed	process(phosphorylation)	Acute myeloid leukemia
ZBTB16	CCNA1	directed	process(expression)	Acute myeloid leukemia
RARA	CCNA1	directed	process(expression)	Acute myeloid leukemia
PML	CCNA1	directed	process(expression)	Acute myeloid leukemia
RAC1	WASF2	directed	process(activation)	Adherens junction
RAC2	WASF2	directed	process(activation)	Adherens junction
RAC3	WASF2	directed	process(activation)	Adherens junction
RAC1	BAIAP2	directed	process(activation)	Adherens junction
WASF2	BAIAP2	undirected	binding	Adherens junction
RAC2	BAIAP2	directed	process(activation)	Adherens junction
RAC3	BAIAP2	directed	process(activation)	Adherens junction
VCL	SORBS1	directed	process(binding/association)	Adherens junction
RAC2	WASF3	directed	process(activation)	Adherens junction
RAC3	WASF3	directed	process(activation)	Adherens junction
BAIAP2	WASF3	undirected	binding	Adherens junction
WASF2	WASF3	undirected	binding	Adherens junction
RAC1	WASF3	directed	process(activation)	Adherens junction
ACTN4	SSX2IP	directed	process(binding/association)	Adherens junction
ACTN1	SSX2IP	directed	process(binding/association)	Adherens junction
ACTN2	SSX2IP	directed	process(binding/association)	Adherens junction
ACTN3	SSX2IP	directed	process(binding/association)	Adherens junction
ACTB	CTNNA1	directed	process(binding/association)	Adherens junction
ACTG1	CTNNA1	directed	process(binding/association)	Adherens junction
ACTB	CTNNA2	directed	process(binding/association)	Adherens junction
ACTG1	CTNNA2	directed	process(binding/association)	Adherens junction
PTPRB	CTNNB1	directed	process(activation)	Adherens junction
CTNNA3	CTNNB1	directed	process(dissociation)	Adherens junction
CTNNA1	CTNNB1	directed	process(dissociation)	Adherens junction
FER	CTNNB1	directed	process(inhibition)	Adherens junction
CTNNA2	CTNNB1	directed	process(dissociation)	Adherens junction
CTNNA1	CTNNB1	directed	process(binding/association)	Adherens junction
IGF1R	CTNNB1	directed	process(phosphorylation)	Adherens junction
FYN	CTNNB1	directed	process(inhibition)	Adherens junction
CSNK2A1	CTNNB1	directed	process(activation)	Adherens junction
PTPRF	CTNNB1	directed	process(activation)	Adherens junction
CSNK2B	CTNNB1	directed	process(phosphorylation)	Adherens junction
FYN	CTNNB1	directed	process(phosphorylation)	Adherens junction
CSNK2B	CTNNB1	directed	process(activation)	Adherens junction
FER	CTNNB1	directed	process(phosphorylation)	Adherens junction
MET	CTNNB1	directed	process(phosphorylation)	Adherens junction
TCF7	CTNNB1	directed	process(binding/association)	Adherens junction
EGFR	CTNNB1	directed	process(inhibition)	Adherens junction
PTPN1	CTNNB1	directed	process(activation)	Adherens junction
IQGAP1	CTNNB1	directed	process(inhibition)	Adherens junction
SRC	CTNNB1	directed	process(inhibition)	Adherens junction
TCF7L2	CTNNB1	directed	process(binding/association)	Adherens junction
PTPRB	CTNNB1	directed	process(dephosphorylation)	Adherens junction
CSNK2A2	CTNNB1	directed	process(activation)	Adherens junction
PTPRM	CTNNB1	directed	process(activation)	Adherens junction
LEF1	CTNNB1	directed	process(binding/association)	Adherens junction
TCF7L1	CTNNB1	directed	process(binding/association)	Adherens junction
CTNNA3	CTNNB1	directed	process(binding/association)	Adherens junction
PTPRF	CTNNB1	directed	process(dephosphorylation)	Adherens junction
CSNK2A2	CTNNB1	directed	process(phosphorylation)	Adherens junction
PTPN1	CTNNB1	directed	process(dephosphorylation)	Adherens junction
MET	CTNNB1	directed	process(inhibition)	Adherens junction
ACP1	CTNNB1	directed	process(activation)	Adherens junction
EGFR	CTNNB1	directed	process(phosphorylation)	Adherens junction
ERBB2	CTNNB1	directed	process(phosphorylation)	Adherens junction
CTNNA2	CTNNB1	directed	process(binding/association)	Adherens junction
PTPRM	CTNNB1	directed	process(dephosphorylation)	Adherens junction
ERBB2	CTNNB1	directed	process(inhibition)	Adherens junction
SRC	CTNNB1	directed	process(phosphorylation)	Adherens junction
CDH1	CTNNB1	directed	process(binding/association)	Adherens junction
CSNK2A1	CTNNB1	directed	process(phosphorylation)	Adherens junction
ACP1	CTNNB1	directed	process(dephosphorylation)	Adherens junction
CDH1	CTNNB1	directed	process(dissociation)	Adherens junction
IGF1R	CTNNB1	directed	process(inhibition)	Adherens junction
PTPRM	CTNND1	directed	process(activation)	Adherens junction
EGFR	CTNND1	directed	process(inhibition)	Adherens junction
FYN	CTNND1	directed	process(inhibition)	Adherens junction
PTPRM	CTNND1	directed	process(dephosphorylation)	Adherens junction
PTPRJ	CTNND1	directed	process(activation)	Adherens junction
FYN	CTNND1	directed	process(phosphorylation)	Adherens junction
EGFR	CTNND1	directed	process(phosphorylation)	Adherens junction
FER	CTNND1	directed	process(inhibition)	Adherens junction
FER	CTNND1	directed	process(phosphorylation)	Adherens junction
PTPN6	CTNND1	directed	process(activation)	Adherens junction
MET	CTNND1	directed	process(inhibition)	Adherens junction
PTPN6	CTNND1	directed	process(dephosphorylation)	Adherens junction
YES1	CTNND1	directed	process(inhibition)	Adherens junction
MET	CTNND1	directed	process(phosphorylation)	Adherens junction
ERBB2	CTNND1	directed	process(inhibition)	Adherens junction
YES1	CTNND1	directed	process(phosphorylation)	Adherens junction
PTPRJ	CTNND1	directed	process(dephosphorylation)	Adherens junction
ERBB2	CTNND1	directed	process(phosphorylation)	Adherens junction
YES1	FER	directed	process(activation)	Adherens junction
YES1	FER	directed	process(phosphorylation)	Adherens junction
YES1	FYN	directed	process(activation)	Adherens junction
YES1	FYN	directed	process(phosphorylation)	Adherens junction
MLLT4	PVRL3	directed	process(binding/association)	Adherens junction
ACTG1	CTNNA3	directed	process(binding/association)	Adherens junction
ACTB	CTNNA3	directed	process(binding/association)	Adherens junction
SRC	RHOA	directed	process(inhibition)	Adherens junction
ACTN2	LMO7	directed	process(binding/association)	Adherens junction
ACTN4	LMO7	directed	process(binding/association)	Adherens junction
ACTN3	LMO7	directed	process(binding/association)	Adherens junction
ACTN1	LMO7	directed	process(binding/association)	Adherens junction
TGFBR2	SMAD2	directed	process(indirect effect)	Adherens junction
TGFBR1	SMAD2	directed	process(indirect effect)	Adherens junction
TGFBR1	SMAD3	directed	process(indirect effect)	Adherens junction
TGFBR2	SMAD3	directed	process(indirect effect)	Adherens junction
SMAD2	SMAD3	undirected	binding	Adherens junction
TGFBR1	SMAD4	directed	process(indirect effect)	Adherens junction
TGFBR2	SMAD4	directed	process(indirect effect)	Adherens junction
SMAD3	SMAD4	undirected	binding	Adherens junction
SMAD2	SMAD4	undirected	binding	Adherens junction
CTNNA1	MLLT4	directed	process(binding/association)	Adherens junction
SSX2IP	MLLT4	directed	process(binding/association)	Adherens junction
SORBS1	MLLT4	directed	process(binding/association)	Adherens junction
CTNNA2	MLLT4	directed	process(binding/association)	Adherens junction
ACTG1	MLLT4	directed	process(binding/association)	Adherens junction
CTNNA3	MLLT4	directed	process(binding/association)	Adherens junction
LMO7	MLLT4	directed	process(binding/association)	Adherens junction
ACTB	MLLT4	directed	process(binding/association)	Adherens junction
MAP3K7	NLK	directed	process(activation)	Adherens junction
MAP3K7	NLK	directed	process(phosphorylation)	Adherens junction
EGFR	MAPK1	directed	process(indirect effect)	Adherens junction
ERBB2	MAPK1	directed	process(indirect effect)	Adherens junction
EGFR	MAPK3	directed	process(indirect effect)	Adherens junction
ERBB2	MAPK3	directed	process(indirect effect)	Adherens junction
PVRL1	PARD3	directed	process(activation)	Adherens junction
PVRL3	PARD3	directed	process(activation)	Adherens junction
PVRL4	PARD3	directed	process(activation)	Adherens junction
PVRL2	PARD3	directed	process(activation)	Adherens junction
MLLT4	PVRL1	directed	process(binding/association)	Adherens junction
MLLT4	PVRL2	directed	process(binding/association)	Adherens junction
SRC	RAC1	directed	process(indirect effect)	Adherens junction
CDC42	RAC1	directed	process(indirect effect)	Adherens junction
CTNND1	RAC1	directed	process(activation)	Adherens junction
CDC42	RAC2	directed	process(indirect effect)	Adherens junction
SRC	RAC2	directed	process(indirect effect)	Adherens junction
CTNND1	RAC2	directed	process(activation)	Adherens junction
CTNND1	RAC3	directed	process(activation)	Adherens junction
SRC	RAC3	directed	process(indirect effect)	Adherens junction
CDC42	RAC3	directed	process(indirect effect)	Adherens junction
WASF2	ACTB	directed	process(activation)	Adherens junction
WASL	ACTB	directed	process(activation)	Adherens junction
BAIAP2	ACTB	directed	process(activation)	Adherens junction
RHOA	ACTB	directed	process(activation)	Adherens junction
CTNNA1	ACTB	directed	process(dissociation)	Adherens junction
MLLT4	ACTB	directed	process(activation)	Adherens junction
WAS	ACTB	directed	process(activation)	Adherens junction
WASF3	ACTB	directed	process(activation)	Adherens junction
WASF1	ACTB	directed	process(activation)	Adherens junction
CTNNA3	ACTB	directed	process(dissociation)	Adherens junction
CTNNA2	ACTB	directed	process(dissociation)	Adherens junction
IQGAP1	ACTB	directed	process(activation)	Adherens junction
MAPK3	SNAI2	directed	process(indirect effect)	Adherens junction
MAPK1	SNAI2	directed	process(indirect effect)	Adherens junction
FGFR1	SNAI1	directed	process(indirect effect)	Adherens junction
TGFBR1	SNAI1	directed	process(indirect effect)	Adherens junction
TGFBR2	SNAI1	directed	process(indirect effect)	Adherens junction
PVRL2	SRC	directed	process(indirect effect)	Adherens junction
PVRL3	SRC	directed	process(indirect effect)	Adherens junction
PVRL4	SRC	directed	process(indirect effect)	Adherens junction
PVRL1	SRC	directed	process(indirect effect)	Adherens junction
CTNNA2	TJP1	directed	process(binding/association)	Adherens junction
CTNNA1	TJP1	directed	process(binding/association)	Adherens junction
ACTG1	TJP1	directed	process(binding/association)	Adherens junction
CTNNA3	TJP1	directed	process(binding/association)	Adherens junction
ACTB	TJP1	directed	process(binding/association)	Adherens junction
WASF3	ACTG1	directed	process(activation)	Adherens junction
WASF1	ACTG1	directed	process(activation)	Adherens junction
WASF2	ACTG1	directed	process(activation)	Adherens junction
IQGAP1	ACTG1	directed	process(activation)	Adherens junction
WAS	ACTG1	directed	process(activation)	Adherens junction
CTNNA3	ACTG1	directed	process(dissociation)	Adherens junction
BAIAP2	ACTG1	directed	process(activation)	Adherens junction
RHOA	ACTG1	directed	process(activation)	Adherens junction
CTNNA2	ACTG1	directed	process(dissociation)	Adherens junction
MLLT4	ACTG1	directed	process(activation)	Adherens junction
WASL	ACTG1	directed	process(activation)	Adherens junction
CTNNA1	ACTG1	directed	process(dissociation)	Adherens junction
ACTG1	VCL	directed	process(binding/association)	Adherens junction
CTNNA2	VCL	directed	process(binding/association)	Adherens junction
CTNNA1	VCL	directed	process(binding/association)	Adherens junction
CTNNA3	VCL	directed	process(binding/association)	Adherens junction
ACTB	VCL	directed	process(binding/association)	Adherens junction
CDC42	WAS	directed	process(activation)	Adherens junction
ACTB	ACTN4	directed	process(binding/association)	Adherens junction
CTNNA2	ACTN4	directed	process(binding/association)	Adherens junction
CTNNA1	ACTN4	directed	process(binding/association)	Adherens junction
ACTG1	ACTN4	directed	process(binding/association)	Adherens junction
CTNNA3	ACTN4	directed	process(binding/association)	Adherens junction
MLLT4	PVRL4	directed	process(binding/association)	Adherens junction
ACTB	ACTN1	directed	process(binding/association)	Adherens junction
CTNNA1	ACTN1	directed	process(binding/association)	Adherens junction
CTNNA2	ACTN1	directed	process(binding/association)	Adherens junction
CTNNA3	ACTN1	directed	process(binding/association)	Adherens junction
ACTG1	ACTN1	directed	process(binding/association)	Adherens junction
CTNNA3	ACTN2	directed	process(binding/association)	Adherens junction
CTNNA2	ACTN2	directed	process(binding/association)	Adherens junction
ACTG1	ACTN2	directed	process(binding/association)	Adherens junction
CTNNA1	ACTN2	directed	process(binding/association)	Adherens junction
ACTB	ACTN2	directed	process(binding/association)	Adherens junction
RAC2	IQGAP1	directed	process(activation)	Adherens junction
RAC2	IQGAP1	directed	process(inhibition)	Adherens junction
CDC42	IQGAP1	directed	process(inhibition)	Adherens junction
CDC42	IQGAP1	directed	process(activation)	Adherens junction
RAC1	IQGAP1	directed	process(inhibition)	Adherens junction
RAC3	IQGAP1	directed	process(activation)	Adherens junction
RAC1	IQGAP1	directed	process(activation)	Adherens junction
RAC3	IQGAP1	directed	process(inhibition)	Adherens junction
CTNNA3	ACTN3	directed	process(binding/association)	Adherens junction
CTNNA1	ACTN3	directed	process(binding/association)	Adherens junction
ACTG1	ACTN3	directed	process(binding/association)	Adherens junction
CTNNA2	ACTN3	directed	process(binding/association)	Adherens junction
ACTB	ACTN3	directed	process(binding/association)	Adherens junction
WASF2	WASF1	undirected	binding	Adherens junction
RAC3	WASF1	directed	process(activation)	Adherens junction
WASF3	WASF1	undirected	binding	Adherens junction
RAC1	WASF1	directed	process(activation)	Adherens junction
BAIAP2	WASF1	undirected	binding	Adherens junction
RAC2	WASF1	directed	process(activation)	Adherens junction
CDC42	WASL	directed	process(activation)	Adherens junction
SRC	FARP2	directed	process(phosphorylation)	Adherens junction
SRC	FARP2	directed	process(activation)	Adherens junction
FARP2	CDC42	directed	process(activation)	Adherens junction
CTNND1	CDC42	directed	process(activation)	Adherens junction
LEPR	CAMKK2	directed	process(activation)	Adipocytokine signaling pathway
ADIPOR1	CAMKK2	directed	process(indirect effect)	Adipocytokine signaling pathway
LEPR	CAMKK2	directed	process(indirect effect)	Adipocytokine signaling pathway
ADIPOR2	CAMKK2	directed	process(indirect effect)	Adipocytokine signaling pathway
STAT3	PPARGC1A	directed	process(repression)	Adipocytokine signaling pathway
TRAF2	CHUK	directed	process(indirect effect)	Adipocytokine signaling pathway
TRAF2	CHUK	directed	process(activation)	Adipocytokine signaling pathway
PRKCQ	CHUK	directed	process(activation)	Adipocytokine signaling pathway
ACACB	CPT1C	directed	process(indirect)	Adipocytokine signaling pathway
STAT3	CPT1C	directed	process(expression)	Adipocytokine signaling pathway
PPARA	CPT1C	directed	process(expression)	Adipocytokine signaling pathway
PPARA	CPT1A	directed	process(expression)	Adipocytokine signaling pathway
STAT3	CPT1A	directed	process(expression)	Adipocytokine signaling pathway
ACACB	CPT1A	directed	process(indirect)	Adipocytokine signaling pathway
ACACB	CPT1B	directed	process(indirect)	Adipocytokine signaling pathway
STAT3	CPT1B	directed	process(expression)	Adipocytokine signaling pathway
PPARA	CPT1B	directed	process(expression)	Adipocytokine signaling pathway
PRKAG3	AGRP	directed	process(indirect effect)	Adipocytokine signaling pathway
PRKAG2	AGRP	directed	process(indirect effect)	Adipocytokine signaling pathway
PRKAB1	AGRP	directed	process(indirect effect)	Adipocytokine signaling pathway
PRKAG1	AGRP	directed	process(indirect effect)	Adipocytokine signaling pathway
PRKAB2	AGRP	directed	process(indirect effect)	Adipocytokine signaling pathway
PRKAA2	AGRP	directed	process(indirect effect)	Adipocytokine signaling pathway
PRKAA1	AGRP	directed	process(indirect effect)	Adipocytokine signaling pathway
CPT1A	ACSL1	directed	process(indirect)	Adipocytokine signaling pathway
CPT1C	ACSL1	directed	process(indirect)	Adipocytokine signaling pathway
CPT1B	ACSL1	directed	process(indirect)	Adipocytokine signaling pathway
CPT1B	ACSL3	directed	process(indirect)	Adipocytokine signaling pathway
CPT1A	ACSL3	directed	process(indirect)	Adipocytokine signaling pathway
CPT1C	ACSL3	directed	process(indirect)	Adipocytokine signaling pathway
CPT1A	ACSL4	directed	process(indirect)	Adipocytokine signaling pathway
CPT1C	ACSL4	directed	process(indirect)	Adipocytokine signaling pathway
CPT1B	ACSL4	directed	process(indirect)	Adipocytokine signaling pathway
CPT1B	ACSBG1	directed	process(indirect)	Adipocytokine signaling pathway
CPT1A	ACSBG1	directed	process(indirect)	Adipocytokine signaling pathway
CPT1C	ACSBG1	directed	process(indirect)	Adipocytokine signaling pathway
CPT1B	ACSL6	directed	process(indirect)	Adipocytokine signaling pathway
CPT1C	ACSL6	directed	process(indirect)	Adipocytokine signaling pathway
CPT1A	ACSL6	directed	process(indirect)	Adipocytokine signaling pathway
TRAF2	MTOR	directed	process(indirect effect)	Adipocytokine signaling pathway
TRAF2	MTOR	directed	process(activation)	Adipocytokine signaling pathway
PRKAG2	G6PC	directed	process(indirect effect)	Adipocytokine signaling pathway
PRKAA1	G6PC	directed	process(indirect effect)	Adipocytokine signaling pathway
PRKAA1	G6PC	directed	process(inhibition)	Adipocytokine signaling pathway
PRKAG2	G6PC	directed	process(inhibition)	Adipocytokine signaling pathway
PRKAG1	G6PC	directed	process(inhibition)	Adipocytokine signaling pathway
PRKAG3	G6PC	directed	process(indirect effect)	Adipocytokine signaling pathway
PRKAA2	G6PC	directed	process(indirect effect)	Adipocytokine signaling pathway
PRKAG3	G6PC	directed	process(inhibition)	Adipocytokine signaling pathway
PRKAB2	G6PC	directed	process(indirect effect)	Adipocytokine signaling pathway
PRKAA2	G6PC	directed	process(inhibition)	Adipocytokine signaling pathway
PRKAG1	G6PC	directed	process(indirect effect)	Adipocytokine signaling pathway
PRKAB1	G6PC	directed	process(inhibition)	Adipocytokine signaling pathway
PRKAB2	G6PC	directed	process(inhibition)	Adipocytokine signaling pathway
PRKAB1	G6PC	directed	process(indirect effect)	Adipocytokine signaling pathway
PRKAG1	ACACB	directed	process(inhibition)	Adipocytokine signaling pathway
PRKAG1	ACACB	directed	process(phosphorylation)	Adipocytokine signaling pathway
PRKAA1	ACACB	directed	process(phosphorylation)	Adipocytokine signaling pathway
PRKAB2	ACACB	directed	process(inhibition)	Adipocytokine signaling pathway
PRKAG2	ACACB	directed	process(inhibition)	Adipocytokine signaling pathway
PRKAB1	ACACB	directed	process(inhibition)	Adipocytokine signaling pathway
PRKAB2	ACACB	directed	process(phosphorylation)	Adipocytokine signaling pathway
PRKAG2	ACACB	directed	process(phosphorylation)	Adipocytokine signaling pathway
PRKAG3	ACACB	directed	process(inhibition)	Adipocytokine signaling pathway
PRKAA1	ACACB	directed	process(inhibition)	Adipocytokine signaling pathway
PRKAA2	ACACB	directed	process(inhibition)	Adipocytokine signaling pathway
PRKAA2	ACACB	directed	process(phosphorylation)	Adipocytokine signaling pathway
PRKAB1	ACACB	directed	process(phosphorylation)	Adipocytokine signaling pathway
PRKAG3	ACACB	directed	process(phosphorylation)	Adipocytokine signaling pathway
PRKCQ	IKBKB	directed	process(activation)	Adipocytokine signaling pathway
TRAF2	IKBKB	directed	process(activation)	Adipocytokine signaling pathway
TRAF2	IKBKB	directed	process(indirect effect)	Adipocytokine signaling pathway
IKBKG	IRS1	directed	process(phosphorylation)	Adipocytokine signaling pathway
IKBKB	IRS1	directed	process(phosphorylation)	Adipocytokine signaling pathway
MAPK9	IRS1	directed	process(inhibition)	Adipocytokine signaling pathway
MAPK10	IRS1	directed	process(inhibition)	Adipocytokine signaling pathway
MAPK10	IRS1	directed	process(phosphorylation)	Adipocytokine signaling pathway
MTOR	IRS1	directed	process(inhibition)	Adipocytokine signaling pathway
CHUK	IRS1	directed	process(phosphorylation)	Adipocytokine signaling pathway
MAPK8	IRS1	directed	process(inhibition)	Adipocytokine signaling pathway
IKBKB	IRS1	directed	process(inhibition)	Adipocytokine signaling pathway
CHUK	IRS1	directed	process(inhibition)	Adipocytokine signaling pathway
MAPK9	IRS1	directed	process(phosphorylation)	Adipocytokine signaling pathway
IKBKG	IRS1	directed	process(inhibition)	Adipocytokine signaling pathway
SOCS3	IRS1	directed	process(inhibition)	Adipocytokine signaling pathway
MAPK8	IRS1	directed	process(phosphorylation)	Adipocytokine signaling pathway
LEPR	JAK2	directed	process(activation)	Adipocytokine signaling pathway
SOCS3	JAK2	directed	process(inhibition)	Adipocytokine signaling pathway
SOCS3	LEPR	directed	process(inhibition)	Adipocytokine signaling pathway
LEP	LEPR	directed	process(activation)	Adipocytokine signaling pathway
CHUK	NFKBIA	directed	process(activation)	Adipocytokine signaling pathway
RELA	NFKBIA	directed	process(dissociation)	Adipocytokine signaling pathway
IKBKG	NFKBIA	directed	process(phosphorylation)	Adipocytokine signaling pathway
NFKB1	NFKBIA	directed	process(dissociation)	Adipocytokine signaling pathway
CHUK	NFKBIA	directed	process(phosphorylation)	Adipocytokine signaling pathway
IKBKB	NFKBIA	directed	process(activation)	Adipocytokine signaling pathway
IKBKG	NFKBIA	directed	process(activation)	Adipocytokine signaling pathway
IKBKB	NFKBIA	directed	process(phosphorylation)	Adipocytokine signaling pathway
NFKB1	NFKBIB	directed	process(dissociation)	Adipocytokine signaling pathway
IKBKG	NFKBIB	directed	process(activation)	Adipocytokine signaling pathway
CHUK	NFKBIB	directed	process(phosphorylation)	Adipocytokine signaling pathway
CHUK	NFKBIB	directed	process(activation)	Adipocytokine signaling pathway
IKBKB	NFKBIB	directed	process(phosphorylation)	Adipocytokine signaling pathway
IKBKG	NFKBIB	directed	process(phosphorylation)	Adipocytokine signaling pathway
RELA	NFKBIB	directed	process(dissociation)	Adipocytokine signaling pathway
IKBKB	NFKBIB	directed	process(activation)	Adipocytokine signaling pathway
NFKB1	NFKBIE	directed	process(dissociation)	Adipocytokine signaling pathway
RELA	NFKBIE	directed	process(dissociation)	Adipocytokine signaling pathway
IKBKG	NFKBIE	directed	process(activation)	Adipocytokine signaling pathway
CHUK	NFKBIE	directed	process(activation)	Adipocytokine signaling pathway
IKBKG	NFKBIE	directed	process(phosphorylation)	Adipocytokine signaling pathway
IKBKB	NFKBIE	directed	process(phosphorylation)	Adipocytokine signaling pathway
CHUK	NFKBIE	directed	process(phosphorylation)	Adipocytokine signaling pathway
IKBKB	NFKBIE	directed	process(activation)	Adipocytokine signaling pathway
PRKAG2	NPY	directed	process(indirect effect)	Adipocytokine signaling pathway
PRKAA1	NPY	directed	process(indirect effect)	Adipocytokine signaling pathway
PRKAG1	NPY	directed	process(indirect effect)	Adipocytokine signaling pathway
PRKAA2	NPY	directed	process(indirect effect)	Adipocytokine signaling pathway
PRKAB2	NPY	directed	process(indirect effect)	Adipocytokine signaling pathway
PRKAB1	NPY	directed	process(indirect effect)	Adipocytokine signaling pathway
PRKAG3	NPY	directed	process(indirect effect)	Adipocytokine signaling pathway
PRKAG3	PCK1	directed	process(inhibition)	Adipocytokine signaling pathway
PRKAB2	PCK1	directed	process(inhibition)	Adipocytokine signaling pathway
PRKAB1	PCK1	directed	process(indirect effect)	Adipocytokine signaling pathway
PRKAB1	PCK1	directed	process(inhibition)	Adipocytokine signaling pathway
PRKAG2	PCK1	directed	process(indirect effect)	Adipocytokine signaling pathway
PRKAG1	PCK1	directed	process(inhibition)	Adipocytokine signaling pathway
PRKAA2	PCK1	directed	process(indirect effect)	Adipocytokine signaling pathway
PRKAB2	PCK1	directed	process(indirect effect)	Adipocytokine signaling pathway
PRKAG2	PCK1	directed	process(inhibition)	Adipocytokine signaling pathway
PRKAA1	PCK1	directed	process(inhibition)	Adipocytokine signaling pathway
PRKAG1	PCK1	directed	process(indirect effect)	Adipocytokine signaling pathway
PRKAG3	PCK1	directed	process(indirect effect)	Adipocytokine signaling pathway
PRKAA2	PCK1	directed	process(inhibition)	Adipocytokine signaling pathway
PRKAA1	PCK1	directed	process(indirect effect)	Adipocytokine signaling pathway
PRKAG2	PCK2	directed	process(indirect effect)	Adipocytokine signaling pathway
PRKAG2	PCK2	directed	process(inhibition)	Adipocytokine signaling pathway
PRKAB2	PCK2	directed	process(inhibition)	Adipocytokine signaling pathway
PRKAA2	PCK2	directed	process(indirect effect)	Adipocytokine signaling pathway
PRKAG3	PCK2	directed	process(inhibition)	Adipocytokine signaling pathway
PRKAG3	PCK2	directed	process(indirect effect)	Adipocytokine signaling pathway
PRKAB1	PCK2	directed	process(inhibition)	Adipocytokine signaling pathway
PRKAG1	PCK2	directed	process(inhibition)	Adipocytokine signaling pathway
PRKAA1	PCK2	directed	process(inhibition)	Adipocytokine signaling pathway
PRKAB2	PCK2	directed	process(indirect effect)	Adipocytokine signaling pathway
PRKAB1	PCK2	directed	process(indirect effect)	Adipocytokine signaling pathway
PRKAG1	PCK2	directed	process(indirect effect)	Adipocytokine signaling pathway
PRKAA1	PCK2	directed	process(indirect effect)	Adipocytokine signaling pathway
PRKAA2	PCK2	directed	process(inhibition)	Adipocytokine signaling pathway
ADIPOQ	ADIPOR1	directed	process(activation)	Adipocytokine signaling pathway
CAMKK2	PRKAG2	directed	process(phosphorylation)	Adipocytokine signaling pathway
STAT3	PRKAG2	directed	process(indirect effect)	Adipocytokine signaling pathway
CAMKK1	PRKAG2	directed	process(phosphorylation)	Adipocytokine signaling pathway
STK11	PRKAG2	directed	process(phosphorylation)	Adipocytokine signaling pathway
STAT3	PRKAG2	directed	process(inhibition)	Adipocytokine signaling pathway
CPT1C	ACSL5	directed	process(indirect)	Adipocytokine signaling pathway
CPT1B	ACSL5	directed	process(indirect)	Adipocytokine signaling pathway
CPT1A	ACSL5	directed	process(indirect)	Adipocytokine signaling pathway
CAMKK2	PRKAG3	directed	process(phosphorylation)	Adipocytokine signaling pathway
STAT3	PRKAG3	directed	process(indirect effect)	Adipocytokine signaling pathway
STAT3	PRKAG3	directed	process(inhibition)	Adipocytokine signaling pathway
CAMKK1	PRKAG3	directed	process(phosphorylation)	Adipocytokine signaling pathway
STK11	PRKAG3	directed	process(phosphorylation)	Adipocytokine signaling pathway
STAT3	POMC	directed	process(indirect effect)	Adipocytokine signaling pathway
STAT3	POMC	directed	process(activation)	Adipocytokine signaling pathway
ADIPOR1	PPARA	directed	process(indirect effect)	Adipocytokine signaling pathway
LEPR	PPARA	directed	process(indirect effect)	Adipocytokine signaling pathway
ADIPOR2	PPARA	directed	process(activation)	Adipocytokine signaling pathway
LEPR	PPARA	directed	process(activation)	Adipocytokine signaling pathway
ADIPOR2	PPARA	directed	process(indirect effect)	Adipocytokine signaling pathway
ADIPOR1	PPARA	directed	process(activation)	Adipocytokine signaling pathway
STK11	PRKAA1	directed	process(phosphorylation)	Adipocytokine signaling pathway
CAMKK1	PRKAA1	directed	process(phosphorylation)	Adipocytokine signaling pathway
STAT3	PRKAA1	directed	process(indirect effect)	Adipocytokine signaling pathway
CAMKK2	PRKAA1	directed	process(phosphorylation)	Adipocytokine signaling pathway
STAT3	PRKAA1	directed	process(inhibition)	Adipocytokine signaling pathway
CAMKK2	PRKAA2	directed	process(phosphorylation)	Adipocytokine signaling pathway
STAT3	PRKAA2	directed	process(indirect effect)	Adipocytokine signaling pathway
STAT3	PRKAA2	directed	process(inhibition)	Adipocytokine signaling pathway
CAMKK1	PRKAA2	directed	process(phosphorylation)	Adipocytokine signaling pathway
STK11	PRKAA2	directed	process(phosphorylation)	Adipocytokine signaling pathway
CAMKK1	PRKAB1	directed	process(phosphorylation)	Adipocytokine signaling pathway
STK11	PRKAB1	directed	process(phosphorylation)	Adipocytokine signaling pathway
STAT3	PRKAB1	directed	process(inhibition)	Adipocytokine signaling pathway
STAT3	PRKAB1	directed	process(indirect effect)	Adipocytokine signaling pathway
CAMKK2	PRKAB1	directed	process(phosphorylation)	Adipocytokine signaling pathway
STK11	PRKAB2	directed	process(phosphorylation)	Adipocytokine signaling pathway
CAMKK1	PRKAB2	directed	process(phosphorylation)	Adipocytokine signaling pathway
CAMKK2	PRKAB2	directed	process(phosphorylation)	Adipocytokine signaling pathway
STAT3	PRKAB2	directed	process(indirect effect)	Adipocytokine signaling pathway
STAT3	PRKAB2	directed	process(inhibition)	Adipocytokine signaling pathway
STK11	PRKAG1	directed	process(phosphorylation)	Adipocytokine signaling pathway
CAMKK2	PRKAG1	directed	process(phosphorylation)	Adipocytokine signaling pathway
STAT3	PRKAG1	directed	process(indirect effect)	Adipocytokine signaling pathway
STAT3	PRKAG1	directed	process(inhibition)	Adipocytokine signaling pathway
CAMKK1	PRKAG1	directed	process(phosphorylation)	Adipocytokine signaling pathway
PRKCQ	MAPK8	directed	process(activation)	Adipocytokine signaling pathway
TRAF2	MAPK8	directed	process(indirect effect)	Adipocytokine signaling pathway
TRAF2	MAPK8	directed	process(activation)	Adipocytokine signaling pathway
TRAF2	MAPK9	directed	process(indirect effect)	Adipocytokine signaling pathway
TRAF2	MAPK9	directed	process(activation)	Adipocytokine signaling pathway
PRKCQ	MAPK9	directed	process(activation)	Adipocytokine signaling pathway
TRAF2	MAPK10	directed	process(activation)	Adipocytokine signaling pathway
TRAF2	MAPK10	directed	process(indirect effect)	Adipocytokine signaling pathway
PRKCQ	MAPK10	directed	process(activation)	Adipocytokine signaling pathway
JAK2	PTPN11	directed	process(activation)	Adipocytokine signaling pathway
JAK2	PTPN11	directed	process(phosphorylation)	Adipocytokine signaling pathway
PRKAA1	G6PC2	directed	process(indirect effect)	Adipocytokine signaling pathway
PRKAA2	G6PC2	directed	process(inhibition)	Adipocytokine signaling pathway
PRKAG2	G6PC2	directed	process(indirect effect)	Adipocytokine signaling pathway
PRKAG2	G6PC2	directed	process(inhibition)	Adipocytokine signaling pathway
PRKAA2	G6PC2	directed	process(indirect effect)	Adipocytokine signaling pathway
PRKAB1	G6PC2	directed	process(indirect effect)	Adipocytokine signaling pathway
PRKAB1	G6PC2	directed	process(inhibition)	Adipocytokine signaling pathway
PRKAA1	G6PC2	directed	process(inhibition)	Adipocytokine signaling pathway
PRKAG1	G6PC2	directed	process(indirect effect)	Adipocytokine signaling pathway
PRKAG3	G6PC2	directed	process(inhibition)	Adipocytokine signaling pathway
PRKAB2	G6PC2	directed	process(inhibition)	Adipocytokine signaling pathway
PRKAG3	G6PC2	directed	process(indirect effect)	Adipocytokine signaling pathway
PRKAG1	G6PC2	directed	process(inhibition)	Adipocytokine signaling pathway
PRKAB2	G6PC2	directed	process(indirect effect)	Adipocytokine signaling pathway
PRKAG1	SLC2A1	directed	process(activation)	Adipocytokine signaling pathway
PRKAA1	SLC2A1	directed	process(activation)	Adipocytokine signaling pathway
PRKAG3	SLC2A1	directed	process(activation)	Adipocytokine signaling pathway
PRKAB2	SLC2A1	directed	process(activation)	Adipocytokine signaling pathway
PRKAA2	SLC2A1	directed	process(indirect effect)	Adipocytokine signaling pathway
PRKAG3	SLC2A1	directed	process(indirect effect)	Adipocytokine signaling pathway
PRKAB1	SLC2A1	directed	process(activation)	Adipocytokine signaling pathway
PRKAB1	SLC2A1	directed	process(indirect effect)	Adipocytokine signaling pathway
PRKAG2	SLC2A1	directed	process(activation)	Adipocytokine signaling pathway
PRKAA2	SLC2A1	directed	process(activation)	Adipocytokine signaling pathway
PRKAB2	SLC2A1	directed	process(indirect effect)	Adipocytokine signaling pathway
PRKAG2	SLC2A1	directed	process(indirect effect)	Adipocytokine signaling pathway
PRKAA1	SLC2A1	directed	process(indirect effect)	Adipocytokine signaling pathway
PRKAG1	SLC2A1	directed	process(indirect effect)	Adipocytokine signaling pathway
PRKAG2	SLC2A4	directed	process(indirect effect)	Adipocytokine signaling pathway
PRKAG1	SLC2A4	directed	process(activation)	Adipocytokine signaling pathway
PRKAA2	SLC2A4	directed	process(indirect effect)	Adipocytokine signaling pathway
PRKAA1	SLC2A4	directed	process(activation)	Adipocytokine signaling pathway
PRKAA2	SLC2A4	directed	process(activation)	Adipocytokine signaling pathway
PRKAG1	SLC2A4	directed	process(indirect effect)	Adipocytokine signaling pathway
PRKAG2	SLC2A4	directed	process(activation)	Adipocytokine signaling pathway
PRKAB2	SLC2A4	directed	process(indirect effect)	Adipocytokine signaling pathway
PRKAB1	SLC2A4	directed	process(activation)	Adipocytokine signaling pathway
PRKAG3	SLC2A4	directed	process(activation)	Adipocytokine signaling pathway
PRKAB1	SLC2A4	directed	process(indirect effect)	Adipocytokine signaling pathway
PRKAB2	SLC2A4	directed	process(activation)	Adipocytokine signaling pathway
PRKAA1	SLC2A4	directed	process(indirect effect)	Adipocytokine signaling pathway
PRKAG3	SLC2A4	directed	process(indirect effect)	Adipocytokine signaling pathway
JAK2	STAT3	directed	process(phosphorylation)	Adipocytokine signaling pathway
JAK2	STAT3	directed	process(activation)	Adipocytokine signaling pathway
LEPR	STK11	directed	process(activation)	Adipocytokine signaling pathway
LEPR	STK11	directed	process(indirect effect)	Adipocytokine signaling pathway
ADIPOR1	STK11	directed	process(indirect effect)	Adipocytokine signaling pathway
ADIPOR2	STK11	directed	process(indirect effect)	Adipocytokine signaling pathway
TNF	TNFRSF1A	directed	process(activation)	Adipocytokine signaling pathway
TNF	TNFRSF1B	directed	process(activation)	Adipocytokine signaling pathway
TRADD	TRAF2	directed	process(activation)	Adipocytokine signaling pathway
TNFRSF1B	TRAF2	directed	process(activation)	Adipocytokine signaling pathway
ADIPOQ	ADIPOR2	directed	process(activation)	Adipocytokine signaling pathway
CPT1C	ACSBG2	directed	process(indirect)	Adipocytokine signaling pathway
CPT1B	ACSBG2	directed	process(indirect)	Adipocytokine signaling pathway
CPT1A	ACSBG2	directed	process(indirect)	Adipocytokine signaling pathway
LEPR	CAMKK1	directed	process(indirect effect)	Adipocytokine signaling pathway
LEPR	CAMKK1	directed	process(activation)	Adipocytokine signaling pathway
ADIPOR1	CAMKK1	directed	process(indirect effect)	Adipocytokine signaling pathway
ADIPOR2	CAMKK1	directed	process(indirect effect)	Adipocytokine signaling pathway
SOCS3	IRS4	directed	process(inhibition)	Adipocytokine signaling pathway
CHUK	IRS4	directed	process(inhibition)	Adipocytokine signaling pathway
IKBKG	IRS4	directed	process(inhibition)	Adipocytokine signaling pathway
MAPK10	IRS4	directed	process(phosphorylation)	Adipocytokine signaling pathway
MAPK8	IRS4	directed	process(inhibition)	Adipocytokine signaling pathway
MAPK9	IRS4	directed	process(phosphorylation)	Adipocytokine signaling pathway
IKBKB	IRS4	directed	process(phosphorylation)	Adipocytokine signaling pathway
MAPK8	IRS4	directed	process(phosphorylation)	Adipocytokine signaling pathway
IKBKG	IRS4	directed	process(phosphorylation)	Adipocytokine signaling pathway
MTOR	IRS4	directed	process(inhibition)	Adipocytokine signaling pathway
CHUK	IRS4	directed	process(phosphorylation)	Adipocytokine signaling pathway
MAPK9	IRS4	directed	process(inhibition)	Adipocytokine signaling pathway
MAPK10	IRS4	directed	process(inhibition)	Adipocytokine signaling pathway
IKBKB	IRS4	directed	process(inhibition)	Adipocytokine signaling pathway
PRKCQ	IKBKG	directed	process(activation)	Adipocytokine signaling pathway
TRAF2	IKBKG	directed	process(activation)	Adipocytokine signaling pathway
TRAF2	IKBKG	directed	process(indirect effect)	Adipocytokine signaling pathway
IKBKB	IRS2	directed	process(phosphorylation)	Adipocytokine signaling pathway
MAPK10	IRS2	directed	process(inhibition)	Adipocytokine signaling pathway
MTOR	IRS2	directed	process(inhibition)	Adipocytokine signaling pathway
CHUK	IRS2	directed	process(phosphorylation)	Adipocytokine signaling pathway
MAPK9	IRS2	directed	process(phosphorylation)	Adipocytokine signaling pathway
MAPK8	IRS2	directed	process(inhibition)	Adipocytokine signaling pathway
MAPK9	IRS2	directed	process(inhibition)	Adipocytokine signaling pathway
IKBKB	IRS2	directed	process(inhibition)	Adipocytokine signaling pathway
MAPK8	IRS2	directed	process(phosphorylation)	Adipocytokine signaling pathway
SOCS3	IRS2	directed	process(inhibition)	Adipocytokine signaling pathway
IKBKG	IRS2	directed	process(phosphorylation)	Adipocytokine signaling pathway
MAPK10	IRS2	directed	process(phosphorylation)	Adipocytokine signaling pathway
IKBKG	IRS2	directed	process(inhibition)	Adipocytokine signaling pathway
CHUK	IRS2	directed	process(inhibition)	Adipocytokine signaling pathway
TNFRSF1A	TRADD	directed	process(activation)	Adipocytokine signaling pathway
STAT3	SOCS3	directed	process(expression)	Adipocytokine signaling pathway
RELA	SOCS3	directed	process(expression)	Adipocytokine signaling pathway
NFKB1	SOCS3	directed	process(expression)	Adipocytokine signaling pathway
PRKAG2	G6PC3	directed	process(inhibition)	Adipocytokine signaling pathway
PRKAA2	G6PC3	directed	process(inhibition)	Adipocytokine signaling pathway
PRKAG2	G6PC3	directed	process(indirect effect)	Adipocytokine signaling pathway
PRKAA2	G6PC3	directed	process(indirect effect)	Adipocytokine signaling pathway
PRKAG3	G6PC3	directed	process(indirect effect)	Adipocytokine signaling pathway
PRKAB1	G6PC3	directed	process(inhibition)	Adipocytokine signaling pathway
PRKAB2	G6PC3	directed	process(inhibition)	Adipocytokine signaling pathway
PRKAA1	G6PC3	directed	process(indirect effect)	Adipocytokine signaling pathway
PRKAG1	G6PC3	directed	process(indirect effect)	Adipocytokine signaling pathway
PRKAB1	G6PC3	directed	process(indirect effect)	Adipocytokine signaling pathway
PRKAG3	G6PC3	directed	process(inhibition)	Adipocytokine signaling pathway
PRKAB2	G6PC3	directed	process(indirect effect)	Adipocytokine signaling pathway
PRKAG1	G6PC3	directed	process(inhibition)	Adipocytokine signaling pathway
PRKAA1	G6PC3	directed	process(inhibition)	Adipocytokine signaling pathway
PIK3R3	AKT3	directed	process(activation)	Adrenergic signaling in cardiomyocytes
PIK3R2	AKT3	directed	process(activation)	Adrenergic signaling in cardiomyocytes
PIK3CB	AKT3	directed	process(activation)	Adrenergic signaling in cardiomyocytes
PIK3R5	AKT3	directed	process(activation)	Adrenergic signaling in cardiomyocytes
PIK3CD	AKT3	directed	process(activation)	Adrenergic signaling in cardiomyocytes
PIK3CA	AKT3	directed	process(activation)	Adrenergic signaling in cardiomyocytes
PIK3R1	AKT3	directed	process(activation)	Adrenergic signaling in cardiomyocytes
PIK3CG	AKT3	directed	process(activation)	Adrenergic signaling in cardiomyocytes
PPP2R2B	CACNG3	directed	process(dephosphorylation)	Adrenergic signaling in cardiomyocytes
PPP2CA	CACNG3	directed	process(inhibition)	Adrenergic signaling in cardiomyocytes
CAMK2D	CACNG3	directed	process(activation)	Adrenergic signaling in cardiomyocytes
CAMK2G	CACNG3	directed	process(phosphorylation)	Adrenergic signaling in cardiomyocytes
PPP1CC	CACNG3	directed	process(inhibition)	Adrenergic signaling in cardiomyocytes
PPP2R3C	CACNG3	directed	process(inhibition)	Adrenergic signaling in cardiomyocytes
CAMK2G	CACNG3	directed	process(activation)	Adrenergic signaling in cardiomyocytes
PPP2R5E	CACNG3	directed	process(dephosphorylation)	Adrenergic signaling in cardiomyocytes
PPP2R1A	CACNG3	directed	process(inhibition)	Adrenergic signaling in cardiomyocytes
PPP2R2D	CACNG3	directed	process(dephosphorylation)	Adrenergic signaling in cardiomyocytes
PPP1CA	CACNG3	directed	process(inhibition)	Adrenergic signaling in cardiomyocytes
PPP2CB	CACNG3	directed	process(inhibition)	Adrenergic signaling in cardiomyocytes
PPP2R2C	CACNG3	directed	process(dephosphorylation)	Adrenergic signaling in cardiomyocytes
PPP1CB	CACNG3	directed	process(inhibition)	Adrenergic signaling in cardiomyocytes
CAMK2A	CACNG3	directed	process(activation)	Adrenergic signaling in cardiomyocytes
PRKX	CACNG3	directed	process(phosphorylation)	Adrenergic signaling in cardiomyocytes
PPP2R5E	CACNG3	directed	process(inhibition)	Adrenergic signaling in cardiomyocytes
PPP2R1A	CACNG3	directed	process(dephosphorylation)	Adrenergic signaling in cardiomyocytes
CAMK2B	CACNG3	directed	process(activation)	Adrenergic signaling in cardiomyocytes
CAMK2A	CACNG3	directed	process(phosphorylation)	Adrenergic signaling in cardiomyocytes
PRKX	CACNG3	directed	process(activation)	Adrenergic signaling in cardiomyocytes
PPP2R2A	CACNG3	directed	process(inhibition)	Adrenergic signaling in cardiomyocytes
PPP2R2B	CACNG3	directed	process(inhibition)	Adrenergic signaling in cardiomyocytes
PPP2R3C	CACNG3	directed	process(dephosphorylation)	Adrenergic signaling in cardiomyocytes
PPP1CA	CACNG3	directed	process(dephosphorylation)	Adrenergic signaling in cardiomyocytes
PRKACA	CACNG3	directed	process(activation)	Adrenergic signaling in cardiomyocytes
PPP2R5A	CACNG3	directed	process(dephosphorylation)	Adrenergic signaling in cardiomyocytes
PPP2CA	CACNG3	directed	process(dephosphorylation)	Adrenergic signaling in cardiomyocytes
PRKACG	CACNG3	directed	process(activation)	Adrenergic signaling in cardiomyocytes
PPP2R5B	CACNG3	directed	process(dephosphorylation)	Adrenergic signaling in cardiomyocytes
PPP2R3B	CACNG3	directed	process(inhibition)	Adrenergic signaling in cardiomyocytes
PPP2R5A	CACNG3	directed	process(inhibition)	Adrenergic signaling in cardiomyocytes
PPP2R3B	CACNG3	directed	process(dephosphorylation)	Adrenergic signaling in cardiomyocytes
PPP2R5B	CACNG3	directed	process(inhibition)	Adrenergic signaling in cardiomyocytes
PRKACB	CACNG3	directed	process(activation)	Adrenergic signaling in cardiomyocytes
PPP2CB	CACNG3	directed	process(dephosphorylation)	Adrenergic signaling in cardiomyocytes
PPP2R3A	CACNG3	directed	process(inhibition)	Adrenergic signaling in cardiomyocytes
PPP2R2D	CACNG3	directed	process(inhibition)	Adrenergic signaling in cardiomyocytes
CAMK2D	CACNG3	directed	process(phosphorylation)	Adrenergic signaling in cardiomyocytes
PPP1CB	CACNG3	directed	process(dephosphorylation)	Adrenergic signaling in cardiomyocytes
PPP2R5D	CACNG3	directed	process(dephosphorylation)	Adrenergic signaling in cardiomyocytes
PPP2R5C	CACNG3	directed	process(dephosphorylation)	Adrenergic signaling in cardiomyocytes
PPP2R3A	CACNG3	directed	process(dephosphorylation)	Adrenergic signaling in cardiomyocytes
PRKACG	CACNG3	directed	process(phosphorylation)	Adrenergic signaling in cardiomyocytes
PPP2R5C	CACNG3	directed	process(inhibition)	Adrenergic signaling in cardiomyocytes
PRKACB	CACNG3	directed	process(phosphorylation)	Adrenergic signaling in cardiomyocytes
PPP2R1B	CACNG3	directed	process(inhibition)	Adrenergic signaling in cardiomyocytes
PPP1CC	CACNG3	directed	process(dephosphorylation)	Adrenergic signaling in cardiomyocytes
PPP2R5D	CACNG3	directed	process(inhibition)	Adrenergic signaling in cardiomyocytes
PPP2R2C	CACNG3	directed	process(inhibition)	Adrenergic signaling in cardiomyocytes
CAMK2B	CACNG3	directed	process(phosphorylation)	Adrenergic signaling in cardiomyocytes
PRKACA	CACNG3	directed	process(phosphorylation)	Adrenergic signaling in cardiomyocytes
PPP2R1B	CACNG3	directed	process(dephosphorylation)	Adrenergic signaling in cardiomyocytes
PPP2R2A	CACNG3	directed	process(dephosphorylation)	Adrenergic signaling in cardiomyocytes
CAMK2A	CACNG2	directed	process(phosphorylation)	Adrenergic signaling in cardiomyocytes
PPP2R5E	CACNG2	directed	process(dephosphorylation)	Adrenergic signaling in cardiomyocytes
CAMK2D	CACNG2	directed	process(phosphorylation)	Adrenergic signaling in cardiomyocytes
PPP2R5B	CACNG2	directed	process(dephosphorylation)	Adrenergic signaling in cardiomyocytes
PPP2R5D	CACNG2	directed	process(inhibition)	Adrenergic signaling in cardiomyocytes
PPP2R1A	CACNG2	directed	process(dephosphorylation)	Adrenergic signaling in cardiomyocytes
PPP2R5A	CACNG2	directed	process(dephosphorylation)	Adrenergic signaling in cardiomyocytes
PPP2R3B	CACNG2	directed	process(dephosphorylation)	Adrenergic signaling in cardiomyocytes
PPP2R2A	CACNG2	directed	process(inhibition)	Adrenergic signaling in cardiomyocytes
PPP2R2A	CACNG2	directed	process(dephosphorylation)	Adrenergic signaling in cardiomyocytes
PPP1CA	CACNG2	directed	process(inhibition)	Adrenergic signaling in cardiomyocytes
PPP2R3A	CACNG2	directed	process(dephosphorylation)	Adrenergic signaling in cardiomyocytes
PPP2R1A	CACNG2	directed	process(inhibition)	Adrenergic signaling in cardiomyocytes
CAMK2G	CACNG2	directed	process(activation)	Adrenergic signaling in cardiomyocytes
PPP2R5D	CACNG2	directed	process(dephosphorylation)	Adrenergic signaling in cardiomyocytes
PRKACA	CACNG2	directed	process(phosphorylation)	Adrenergic signaling in cardiomyocytes
PPP2CA	CACNG2	directed	process(dephosphorylation)	Adrenergic signaling in cardiomyocytes
PPP2R5A	CACNG2	directed	process(inhibition)	Adrenergic signaling in cardiomyocytes
PPP1CB	CACNG2	directed	process(dephosphorylation)	Adrenergic signaling in cardiomyocytes
PPP2R2C	CACNG2	directed	process(inhibition)	Adrenergic signaling in cardiomyocytes
CAMK2A	CACNG2	directed	process(activation)	Adrenergic signaling in cardiomyocytes
PPP2R5B	CACNG2	directed	process(inhibition)	Adrenergic signaling in cardiomyocytes
PRKACG	CACNG2	directed	process(phosphorylation)	Adrenergic signaling in cardiomyocytes
CAMK2B	CACNG2	directed	process(phosphorylation)	Adrenergic signaling in cardiomyocytes
PPP2R2B	CACNG2	directed	process(inhibition)	Adrenergic signaling in cardiomyocytes
PPP1CC	CACNG2	directed	process(dephosphorylation)	Adrenergic signaling in cardiomyocytes
PPP2R3C	CACNG2	directed	process(dephosphorylation)	Adrenergic signaling in cardiomyocytes
PRKX	CACNG2	directed	process(activation)	Adrenergic signaling in cardiomyocytes
PRKACG	CACNG2	directed	process(activation)	Adrenergic signaling in cardiomyocytes
PPP2CB	CACNG2	directed	process(dephosphorylation)	Adrenergic signaling in cardiomyocytes
PPP2CA	CACNG2	directed	process(inhibition)	Adrenergic signaling in cardiomyocytes
PRKX	CACNG2	directed	process(phosphorylation)	Adrenergic signaling in cardiomyocytes
CAMK2G	CACNG2	directed	process(phosphorylation)	Adrenergic signaling in cardiomyocytes
PPP2R3C	CACNG2	directed	process(inhibition)	Adrenergic signaling in cardiomyocytes
PPP2R2D	CACNG2	directed	process(inhibition)	Adrenergic signaling in cardiomyocytes
CAMK2D	CACNG2	directed	process(activation)	Adrenergic signaling in cardiomyocytes
CAMK2B	CACNG2	directed	process(activation)	Adrenergic signaling in cardiomyocytes
PPP2R2C	CACNG2	directed	process(dephosphorylation)	Adrenergic signaling in cardiomyocytes
PPP2R1B	CACNG2	directed	process(inhibition)	Adrenergic signaling in cardiomyocytes
PPP2R2B	CACNG2	directed	process(dephosphorylation)	Adrenergic signaling in cardiomyocytes
PPP1CB	CACNG2	directed	process(inhibition)	Adrenergic signaling in cardiomyocytes
PPP2R3B	CACNG2	directed	process(inhibition)	Adrenergic signaling in cardiomyocytes
PPP2R5C	CACNG2	directed	process(dephosphorylation)	Adrenergic signaling in cardiomyocytes
PPP2CB	CACNG2	directed	process(inhibition)	Adrenergic signaling in cardiomyocytes
PPP2R3A	CACNG2	directed	process(inhibition)	Adrenergic signaling in cardiomyocytes
PPP1CA	CACNG2	directed	process(dephosphorylation)	Adrenergic signaling in cardiomyocytes
PPP2R5C	CACNG2	directed	process(inhibition)	Adrenergic signaling in cardiomyocytes
PRKACB	CACNG2	directed	process(activation)	Adrenergic signaling in cardiomyocytes
PPP2R1B	CACNG2	directed	process(dephosphorylation)	Adrenergic signaling in cardiomyocytes
PPP1CC	CACNG2	directed	process(inhibition)	Adrenergic signaling in cardiomyocytes
PRKACA	CACNG2	directed	process(activation)	Adrenergic signaling in cardiomyocytes
PPP2R5E	CACNG2	directed	process(inhibition)	Adrenergic signaling in cardiomyocytes
PRKACB	CACNG2	directed	process(phosphorylation)	Adrenergic signaling in cardiomyocytes
PPP2R2D	CACNG2	directed	process(dephosphorylation)	Adrenergic signaling in cardiomyocytes
ADCY1	RAPGEF3	directed	process(activation)	Adrenergic signaling in cardiomyocytes
ADCY4	RAPGEF3	directed	process(activation)	Adrenergic signaling in cardiomyocytes
ADCY2	RAPGEF3	directed	process(activation)	Adrenergic signaling in cardiomyocytes
ADCY8	RAPGEF3	directed	process(activation)	Adrenergic signaling in cardiomyocytes
ADCY3	RAPGEF3	directed	process(activation)	Adrenergic signaling in cardiomyocytes
ADCY6	RAPGEF3	directed	process(activation)	Adrenergic signaling in cardiomyocytes
ADCY5	RAPGEF3	directed	process(activation)	Adrenergic signaling in cardiomyocytes
ADCY7	RAPGEF3	directed	process(activation)	Adrenergic signaling in cardiomyocytes
ADCY9	RAPGEF3	directed	process(activation)	Adrenergic signaling in cardiomyocytes
PRKACB	CREB3	directed	process(phosphorylation)	Adrenergic signaling in cardiomyocytes
PRKACA	CREB3	directed	process(activation)	Adrenergic signaling in cardiomyocytes
RPS6KA5	CREB3	directed	process(activation)	Adrenergic signaling in cardiomyocytes
CREM	CREB3	directed	process(inhibition)	Adrenergic signaling in cardiomyocytes
PRKACG	CREB3	directed	process(activation)	Adrenergic signaling in cardiomyocytes
PRKACG	CREB3	directed	process(phosphorylation)	Adrenergic signaling in cardiomyocytes
RPS6KA5	CREB3	directed	process(phosphorylation)	Adrenergic signaling in cardiomyocytes
PRKX	CREB3	directed	process(phosphorylation)	Adrenergic signaling in cardiomyocytes
PRKACA	CREB3	directed	process(phosphorylation)	Adrenergic signaling in cardiomyocytes
PRKACB	CREB3	directed	process(activation)	Adrenergic signaling in cardiomyocytes
PRKX	CREB3	directed	process(activation)	Adrenergic signaling in cardiomyocytes
GNAS	ADCY1	directed	process(activation)	Adrenergic signaling in cardiomyocytes
GNAS	ADCY2	directed	process(activation)	Adrenergic signaling in cardiomyocytes
GNAS	ADCY3	directed	process(activation)	Adrenergic signaling in cardiomyocytes
ADCY5	RAPGEF4	directed	process(activation)	Adrenergic signaling in cardiomyocytes
ADCY6	RAPGEF4	directed	process(activation)	Adrenergic signaling in cardiomyocytes
ADCY1	RAPGEF4	directed	process(activation)	Adrenergic signaling in cardiomyocytes
ADCY7	RAPGEF4	directed	process(activation)	Adrenergic signaling in cardiomyocytes
ADCY2	RAPGEF4	directed	process(activation)	Adrenergic signaling in cardiomyocytes
ADCY8	RAPGEF4	directed	process(activation)	Adrenergic signaling in cardiomyocytes
ADCY9	RAPGEF4	directed	process(activation)	Adrenergic signaling in cardiomyocytes
ADCY4	RAPGEF4	directed	process(activation)	Adrenergic signaling in cardiomyocytes
ADCY3	RAPGEF4	directed	process(activation)	Adrenergic signaling in cardiomyocytes
GNAS	ADCY5	directed	process(activation)	Adrenergic signaling in cardiomyocytes
GNAS	ADCY6	directed	process(activation)	Adrenergic signaling in cardiomyocytes
GNAS	ADCY7	directed	process(activation)	Adrenergic signaling in cardiomyocytes
GNAS	ADCY8	directed	process(activation)	Adrenergic signaling in cardiomyocytes
GNAS	ADCY9	directed	process(activation)	Adrenergic signaling in cardiomyocytes
PRKX	CREB1	directed	process(phosphorylation)	Adrenergic signaling in cardiomyocytes
PRKACB	CREB1	directed	process(phosphorylation)	Adrenergic signaling in cardiomyocytes
PRKX	CREB1	directed	process(activation)	Adrenergic signaling in cardiomyocytes
PRKACB	CREB1	directed	process(activation)	Adrenergic signaling in cardiomyocytes
PRKACG	CREB1	directed	process(phosphorylation)	Adrenergic signaling in cardiomyocytes
PRKACA	CREB1	directed	process(activation)	Adrenergic signaling in cardiomyocytes
CREM	CREB1	directed	process(inhibition)	Adrenergic signaling in cardiomyocytes
PRKACA	CREB1	directed	process(phosphorylation)	Adrenergic signaling in cardiomyocytes
RPS6KA5	CREB1	directed	process(activation)	Adrenergic signaling in cardiomyocytes
RPS6KA5	CREB1	directed	process(phosphorylation)	Adrenergic signaling in cardiomyocytes
PRKACG	CREB1	directed	process(activation)	Adrenergic signaling in cardiomyocytes
RPS6KA5	ATF2	directed	process(phosphorylation)	Adrenergic signaling in cardiomyocytes
PRKACA	ATF2	directed	process(activation)	Adrenergic signaling in cardiomyocytes
PRKACB	ATF2	directed	process(activation)	Adrenergic signaling in cardiomyocytes
RPS6KA5	ATF2	directed	process(activation)	Adrenergic signaling in cardiomyocytes
PRKX	ATF2	directed	process(activation)	Adrenergic signaling in cardiomyocytes
CREM	ATF2	directed	process(inhibition)	Adrenergic signaling in cardiomyocytes
PRKACG	ATF2	directed	process(activation)	Adrenergic signaling in cardiomyocytes
PRKACB	ATF2	directed	process(phosphorylation)	Adrenergic signaling in cardiomyocytes
PRKACG	ATF2	directed	process(phosphorylation)	Adrenergic signaling in cardiomyocytes
PRKACA	ATF2	directed	process(phosphorylation)	Adrenergic signaling in cardiomyocytes
PRKX	ATF2	directed	process(phosphorylation)	Adrenergic signaling in cardiomyocytes
RPS6KA5	ATF6B	directed	process(phosphorylation)	Adrenergic signaling in cardiomyocytes
PRKX	ATF6B	directed	process(activation)	Adrenergic signaling in cardiomyocytes
PRKACB	ATF6B	directed	process(activation)	Adrenergic signaling in cardiomyocytes
PRKX	ATF6B	directed	process(phosphorylation)	Adrenergic signaling in cardiomyocytes
PRKACB	ATF6B	directed	process(phosphorylation)	Adrenergic signaling in cardiomyocytes
PRKACG	ATF6B	directed	process(activation)	Adrenergic signaling in cardiomyocytes
PRKACG	ATF6B	directed	process(phosphorylation)	Adrenergic signaling in cardiomyocytes
PRKACA	ATF6B	directed	process(activation)	Adrenergic signaling in cardiomyocytes
CREM	ATF6B	directed	process(inhibition)	Adrenergic signaling in cardiomyocytes
RPS6KA5	ATF6B	directed	process(activation)	Adrenergic signaling in cardiomyocytes
PRKACA	ATF6B	directed	process(phosphorylation)	Adrenergic signaling in cardiomyocytes
RAPGEF4	MAPK14	directed	process(activation)	Adrenergic signaling in cardiomyocytes
RAPGEF3	MAPK14	directed	process(activation)	Adrenergic signaling in cardiomyocytes
PRKX	CREB3L4	directed	process(phosphorylation)	Adrenergic signaling in cardiomyocytes
RPS6KA5	CREB3L4	directed	process(phosphorylation)	Adrenergic signaling in cardiomyocytes
PRKX	CREB3L4	directed	process(activation)	Adrenergic signaling in cardiomyocytes
RPS6KA5	CREB3L4	directed	process(activation)	Adrenergic signaling in cardiomyocytes
PRKACB	CREB3L4	directed	process(phosphorylation)	Adrenergic signaling in cardiomyocytes
PRKACB	CREB3L4	directed	process(activation)	Adrenergic signaling in cardiomyocytes
CREM	CREB3L4	directed	process(inhibition)	Adrenergic signaling in cardiomyocytes
PRKACG	CREB3L4	directed	process(phosphorylation)	Adrenergic signaling in cardiomyocytes
PRKACA	CREB3L4	directed	process(activation)	Adrenergic signaling in cardiomyocytes
PRKACA	CREB3L4	directed	process(phosphorylation)	Adrenergic signaling in cardiomyocytes
PRKACG	CREB3L4	directed	process(activation)	Adrenergic signaling in cardiomyocytes
GNAS	ADCY4	directed	process(activation)	Adrenergic signaling in cardiomyocytes
PIK3R1	AKT1	directed	process(activation)	Adrenergic signaling in cardiomyocytes
PIK3CA	AKT1	directed	process(activation)	Adrenergic signaling in cardiomyocytes
PIK3CD	AKT1	directed	process(activation)	Adrenergic signaling in cardiomyocytes
PIK3R5	AKT1	directed	process(activation)	Adrenergic signaling in cardiomyocytes
PIK3CB	AKT1	directed	process(activation)	Adrenergic signaling in cardiomyocytes
PIK3CG	AKT1	directed	process(activation)	Adrenergic signaling in cardiomyocytes
PIK3R2	AKT1	directed	process(activation)	Adrenergic signaling in cardiomyocytes
PIK3R3	AKT1	directed	process(activation)	Adrenergic signaling in cardiomyocytes
PIK3CG	AKT2	directed	process(activation)	Adrenergic signaling in cardiomyocytes
PIK3R3	AKT2	directed	process(activation)	Adrenergic signaling in cardiomyocytes
PIK3CB	AKT2	directed	process(activation)	Adrenergic signaling in cardiomyocytes
PIK3CD	AKT2	directed	process(activation)	Adrenergic signaling in cardiomyocytes
PIK3R1	AKT2	directed	process(activation)	Adrenergic signaling in cardiomyocytes
PIK3R2	AKT2	directed	process(activation)	Adrenergic signaling in cardiomyocytes
PIK3R5	AKT2	directed	process(activation)	Adrenergic signaling in cardiomyocytes
PIK3CA	AKT2	directed	process(activation)	Adrenergic signaling in cardiomyocytes
GNAQ	PLCB1	directed	process(activation)	Adrenergic signaling in cardiomyocytes
PRKACB	ATP1B4	directed	process(phosphorylation)	Adrenergic signaling in cardiomyocytes
PRKACA	ATP1B4	directed	process(activation)	Adrenergic signaling in cardiomyocytes
PRKACG	ATP1B4	directed	process(phosphorylation)	Adrenergic signaling in cardiomyocytes
PRKX	ATP1B4	directed	process(activation)	Adrenergic signaling in cardiomyocytes
PRKACB	ATP1B4	directed	process(activation)	Adrenergic signaling in cardiomyocytes
PRKX	ATP1B4	directed	process(phosphorylation)	Adrenergic signaling in cardiomyocytes
PRKACA	ATP1B4	directed	process(phosphorylation)	Adrenergic signaling in cardiomyocytes
PRKACG	ATP1B4	directed	process(activation)	Adrenergic signaling in cardiomyocytes
GNAI3	PIK3R5	directed	process(activation)	Adrenergic signaling in cardiomyocytes
GNAI2	PIK3R5	directed	process(activation)	Adrenergic signaling in cardiomyocytes
GNAI1	PIK3R5	directed	process(activation)	Adrenergic signaling in cardiomyocytes
PPP2R5E	CACNG5	directed	process(inhibition)	Adrenergic signaling in cardiomyocytes
PPP2R5A	CACNG5	directed	process(dephosphorylation)	Adrenergic signaling in cardiomyocytes
PPP2R5C	CACNG5	directed	process(inhibition)	Adrenergic signaling in cardiomyocytes
CAMK2D	CACNG5	directed	process(activation)	Adrenergic signaling in cardiomyocytes
PPP2CA	CACNG5	directed	process(inhibition)	Adrenergic signaling in cardiomyocytes
PPP2R1B	CACNG5	directed	process(dephosphorylation)	Adrenergic signaling in cardiomyocytes
PPP2R5D	CACNG5	directed	process(inhibition)	Adrenergic signaling in cardiomyocytes
PPP2R2C	CACNG5	directed	process(inhibition)	Adrenergic signaling in cardiomyocytes
PPP2R2B	CACNG5	directed	process(inhibition)	Adrenergic signaling in cardiomyocytes
PPP1CB	CACNG5	directed	process(dephosphorylation)	Adrenergic signaling in cardiomyocytes
PPP2R3A	CACNG5	directed	process(dephosphorylation)	Adrenergic signaling in cardiomyocytes
PPP2R2B	CACNG5	directed	process(dephosphorylation)	Adrenergic signaling in cardiomyocytes
PRKACA	CACNG5	directed	process(phosphorylation)	Adrenergic signaling in cardiomyocytes
PRKACB	CACNG5	directed	process(phosphorylation)	Adrenergic signaling in cardiomyocytes
PRKACG	CACNG5	directed	process(activation)	Adrenergic signaling in cardiomyocytes
PPP2R1A	CACNG5	directed	process(inhibition)	Adrenergic signaling in cardiomyocytes
PPP1CA	CACNG5	directed	process(inhibition)	Adrenergic signaling in cardiomyocytes
PPP2R3B	CACNG5	directed	process(dephosphorylation)	Adrenergic signaling in cardiomyocytes
PPP2R5A	CACNG5	directed	process(inhibition)	Adrenergic signaling in cardiomyocytes
PPP2R2D	CACNG5	directed	process(dephosphorylation)	Adrenergic signaling in cardiomyocytes
PPP2R2A	CACNG5	directed	process(dephosphorylation)	Adrenergic signaling in cardiomyocytes
PPP2R2C	CACNG5	directed	process(dephosphorylation)	Adrenergic signaling in cardiomyocytes
CAMK2G	CACNG5	directed	process(phosphorylation)	Adrenergic signaling in cardiomyocytes
PPP1CC	CACNG5	directed	process(dephosphorylation)	Adrenergic signaling in cardiomyocytes
CAMK2D	CACNG5	directed	process(phosphorylation)	Adrenergic signaling in cardiomyocytes
PPP2R5E	CACNG5	directed	process(dephosphorylation)	Adrenergic signaling in cardiomyocytes
PPP1CB	CACNG5	directed	process(inhibition)	Adrenergic signaling in cardiomyocytes
PPP2R2A	CACNG5	directed	process(inhibition)	Adrenergic signaling in cardiomyocytes
CAMK2A	CACNG5	directed	process(phosphorylation)	Adrenergic signaling in cardiomyocytes
PPP2R5B	CACNG5	directed	process(inhibition)	Adrenergic signaling in cardiomyocytes
PRKX	CACNG5	directed	process(phosphorylation)	Adrenergic signaling in cardiomyocytes
CAMK2B	CACNG5	directed	process(phosphorylation)	Adrenergic signaling in cardiomyocytes
PPP2R5D	CACNG5	directed	process(dephosphorylation)	Adrenergic signaling in cardiomyocytes
PPP1CA	CACNG5	directed	process(dephosphorylation)	Adrenergic signaling in cardiomyocytes
PPP2CB	CACNG5	directed	process(dephosphorylation)	Adrenergic signaling in cardiomyocytes
CAMK2A	CACNG5	directed	process(activation)	Adrenergic signaling in cardiomyocytes
PRKACB	CACNG5	directed	process(activation)	Adrenergic signaling in cardiomyocytes
PPP2CB	CACNG5	directed	process(inhibition)	Adrenergic signaling in cardiomyocytes
PPP2R3C	CACNG5	directed	process(inhibition)	Adrenergic signaling in cardiomyocytes
PPP2R3C	CACNG5	directed	process(dephosphorylation)	Adrenergic signaling in cardiomyocytes
PPP2R1A	CACNG5	directed	process(dephosphorylation)	Adrenergic signaling in cardiomyocytes
PPP2R2D	CACNG5	directed	process(inhibition)	Adrenergic signaling in cardiomyocytes
CAMK2B	CACNG5	directed	process(activation)	Adrenergic signaling in cardiomyocytes
PPP1CC	CACNG5	directed	process(inhibition)	Adrenergic signaling in cardiomyocytes
PRKACG	CACNG5	directed	process(phosphorylation)	Adrenergic signaling in cardiomyocytes
PPP2R3B	CACNG5	directed	process(inhibition)	Adrenergic signaling in cardiomyocytes
PPP2CA	CACNG5	directed	process(dephosphorylation)	Adrenergic signaling in cardiomyocytes
PRKX	CACNG5	directed	process(activation)	Adrenergic signaling in cardiomyocytes
PPP2R5C	CACNG5	directed	process(dephosphorylation)	Adrenergic signaling in cardiomyocytes
PPP2R5B	CACNG5	directed	process(dephosphorylation)	Adrenergic signaling in cardiomyocytes
PPP2R1B	CACNG5	directed	process(inhibition)	Adrenergic signaling in cardiomyocytes
CAMK2G	CACNG5	directed	process(activation)	Adrenergic signaling in cardiomyocytes
PRKACA	CACNG5	directed	process(activation)	Adrenergic signaling in cardiomyocytes
PPP2R3A	CACNG5	directed	process(inhibition)	Adrenergic signaling in cardiomyocytes
CAMK2G	CACNG4	directed	process(phosphorylation)	Adrenergic signaling in cardiomyocytes
CAMK2A	CACNG4	directed	process(phosphorylation)	Adrenergic signaling in cardiomyocytes
PPP1CC	CACNG4	directed	process(dephosphorylation)	Adrenergic signaling in cardiomyocytes
CAMK2B	CACNG4	directed	process(activation)	Adrenergic signaling in cardiomyocytes
PPP2R2C	CACNG4	directed	process(inhibition)	Adrenergic signaling in cardiomyocytes
PPP2R1B	CACNG4	directed	process(inhibition)	Adrenergic signaling in cardiomyocytes
PPP2CB	CACNG4	directed	process(inhibition)	Adrenergic signaling in cardiomyocytes
PPP2R5C	CACNG4	directed	process(inhibition)	Adrenergic signaling in cardiomyocytes
PPP1CA	CACNG4	directed	process(dephosphorylation)	Adrenergic signaling in cardiomyocytes
PPP2R5D	CACNG4	directed	process(inhibition)	Adrenergic signaling in cardiomyocytes
PPP2R3A	CACNG4	directed	process(inhibition)	Adrenergic signaling in cardiomyocytes
PPP2CA	CACNG4	directed	process(dephosphorylation)	Adrenergic signaling in cardiomyocytes
PRKACG	CACNG4	directed	process(phosphorylation)	Adrenergic signaling in cardiomyocytes
PPP2R5C	CACNG4	directed	process(dephosphorylation)	Adrenergic signaling in cardiomyocytes
PPP2R5A	CACNG4	directed	process(inhibition)	Adrenergic signaling in cardiomyocytes
PPP2R3A	CACNG4	directed	process(dephosphorylation)	Adrenergic signaling in cardiomyocytes
PPP2R3B	CACNG4	directed	process(inhibition)	Adrenergic signaling in cardiomyocytes
CAMK2B	CACNG4	directed	process(phosphorylation)	Adrenergic signaling in cardiomyocytes
PPP2CA	CACNG4	directed	process(inhibition)	Adrenergic signaling in cardiomyocytes
PPP2R2C	CACNG4	directed	process(dephosphorylation)	Adrenergic signaling in cardiomyocytes
CAMK2G	CACNG4	directed	process(activation)	Adrenergic signaling in cardiomyocytes
PRKX	CACNG4	directed	process(activation)	Adrenergic signaling in cardiomyocytes
PPP2R2B	CACNG4	directed	process(dephosphorylation)	Adrenergic signaling in cardiomyocytes
PPP2R5B	CACNG4	directed	process(dephosphorylation)	Adrenergic signaling in cardiomyocytes
PRKACB	CACNG4	directed	process(activation)	Adrenergic signaling in cardiomyocytes
PPP2R1B	CACNG4	directed	process(dephosphorylation)	Adrenergic signaling in cardiomyocytes
PPP1CB	CACNG4	directed	process(dephosphorylation)	Adrenergic signaling in cardiomyocytes
PPP2R2D	CACNG4	directed	process(inhibition)	Adrenergic signaling in cardiomyocytes
PPP2R3B	CACNG4	directed	process(dephosphorylation)	Adrenergic signaling in cardiomyocytes
PPP2CB	CACNG4	directed	process(dephosphorylation)	Adrenergic signaling in cardiomyocytes
PRKACA	CACNG4	directed	process(activation)	Adrenergic signaling in cardiomyocytes
PPP2R5D	CACNG4	directed	process(dephosphorylation)	Adrenergic signaling in cardiomyocytes
PPP2R1A	CACNG4	directed	process(dephosphorylation)	Adrenergic signaling in cardiomyocytes
PRKACA	CACNG4	directed	process(phosphorylation)	Adrenergic signaling in cardiomyocytes
CAMK2A	CACNG4	directed	process(activation)	Adrenergic signaling in cardiomyocytes
PRKX	CACNG4	directed	process(phosphorylation)	Adrenergic signaling in cardiomyocytes
PPP2R5B	CACNG4	directed	process(inhibition)	Adrenergic signaling in cardiomyocytes
PPP1CB	CACNG4	directed	process(inhibition)	Adrenergic signaling in cardiomyocytes
PPP2R2A	CACNG4	directed	process(inhibition)	Adrenergic signaling in cardiomyocytes
CAMK2D	CACNG4	directed	process(activation)	Adrenergic signaling in cardiomyocytes
PPP2R2A	CACNG4	directed	process(dephosphorylation)	Adrenergic signaling in cardiomyocytes
PRKACB	CACNG4	directed	process(phosphorylation)	Adrenergic signaling in cardiomyocytes
PPP2R1A	CACNG4	directed	process(inhibition)	Adrenergic signaling in cardiomyocytes
PPP2R5A	CACNG4	directed	process(dephosphorylation)	Adrenergic signaling in cardiomyocytes
PPP1CA	CACNG4	directed	process(inhibition)	Adrenergic signaling in cardiomyocytes
PPP2R5E	CACNG4	directed	process(dephosphorylation)	Adrenergic signaling in cardiomyocytes
CAMK2D	CACNG4	directed	process(phosphorylation)	Adrenergic signaling in cardiomyocytes
PPP1CC	CACNG4	directed	process(inhibition)	Adrenergic signaling in cardiomyocytes
PPP2R3C	CACNG4	directed	process(dephosphorylation)	Adrenergic signaling in cardiomyocytes
PRKACG	CACNG4	directed	process(activation)	Adrenergic signaling in cardiomyocytes
PPP2R5E	CACNG4	directed	process(inhibition)	Adrenergic signaling in cardiomyocytes
PPP2R2D	CACNG4	directed	process(dephosphorylation)	Adrenergic signaling in cardiomyocytes
PPP2R3C	CACNG4	directed	process(inhibition)	Adrenergic signaling in cardiomyocytes
PPP2R2B	CACNG4	directed	process(inhibition)	Adrenergic signaling in cardiomyocytes
ADRB2	GNAI1	directed	process(activation)	Adrenergic signaling in cardiomyocytes
ADRB2	GNAI2	directed	process(activation)	Adrenergic signaling in cardiomyocytes
ADRB2	GNAI3	directed	process(activation)	Adrenergic signaling in cardiomyocytes
ADRA1B	GNAQ	directed	process(activation)	Adrenergic signaling in cardiomyocytes
AGTR1	GNAQ	directed	process(activation)	Adrenergic signaling in cardiomyocytes
ADRA1A	GNAQ	directed	process(activation)	Adrenergic signaling in cardiomyocytes
ADRA1D	GNAQ	directed	process(activation)	Adrenergic signaling in cardiomyocytes
AGTR2	GNAQ	directed	process(activation)	Adrenergic signaling in cardiomyocytes
ADRB2	GNAS	directed	process(activation)	Adrenergic signaling in cardiomyocytes
ADRB1	GNAS	directed	process(activation)	Adrenergic signaling in cardiomyocytes
PRKACG	KCNE1	directed	process(activation)	Adrenergic signaling in cardiomyocytes
PRKX	KCNE1	directed	process(phosphorylation)	Adrenergic signaling in cardiomyocytes
PRKACB	KCNE1	directed	process(activation)	Adrenergic signaling in cardiomyocytes
PRKACG	KCNE1	directed	process(phosphorylation)	Adrenergic signaling in cardiomyocytes
PRKACA	KCNE1	directed	process(activation)	Adrenergic signaling in cardiomyocytes
PRKX	KCNE1	directed	process(activation)	Adrenergic signaling in cardiomyocytes
PRKACB	KCNE1	directed	process(phosphorylation)	Adrenergic signaling in cardiomyocytes
PRKACA	KCNE1	directed	process(phosphorylation)	Adrenergic signaling in cardiomyocytes
PRKX	KCNQ1	directed	process(activation)	Adrenergic signaling in cardiomyocytes
PRKACA	KCNQ1	directed	process(activation)	Adrenergic signaling in cardiomyocytes
PRKACB	KCNQ1	directed	process(phosphorylation)	Adrenergic signaling in cardiomyocytes
PRKX	KCNQ1	directed	process(phosphorylation)	Adrenergic signaling in cardiomyocytes
PRKACB	KCNQ1	directed	process(activation)	Adrenergic signaling in cardiomyocytes
PRKACG	KCNQ1	directed	process(phosphorylation)	Adrenergic signaling in cardiomyocytes
PRKACA	KCNQ1	directed	process(phosphorylation)	Adrenergic signaling in cardiomyocytes
PRKACG	KCNQ1	directed	process(activation)	Adrenergic signaling in cardiomyocytes
ACTC1	MYH6	directed	process(binding/association)	Adrenergic signaling in cardiomyocytes
ACTC1	MYH7	directed	process(binding/association)	Adrenergic signaling in cardiomyocytes
ACTC1	MYL2	directed	process(binding/association)	Adrenergic signaling in cardiomyocytes
ACTC1	MYL3	directed	process(binding/association)	Adrenergic signaling in cardiomyocytes
ACTC1	MYL4	directed	process(binding/association)	Adrenergic signaling in cardiomyocytes
PRKX	ATF4	directed	process(activation)	Adrenergic signaling in cardiomyocytes
RPS6KA5	ATF4	directed	process(activation)	Adrenergic signaling in cardiomyocytes
PRKX	ATF4	directed	process(phosphorylation)	Adrenergic signaling in cardiomyocytes
PRKACB	ATF4	directed	process(phosphorylation)	Adrenergic signaling in cardiomyocytes
CREM	ATF4	directed	process(inhibition)	Adrenergic signaling in cardiomyocytes
PRKACB	ATF4	directed	process(activation)	Adrenergic signaling in cardiomyocytes
PRKACA	ATF4	directed	process(phosphorylation)	Adrenergic signaling in cardiomyocytes
RPS6KA5	ATF4	directed	process(phosphorylation)	Adrenergic signaling in cardiomyocytes
PRKACA	ATF4	directed	process(activation)	Adrenergic signaling in cardiomyocytes
PRKACG	ATF4	directed	process(activation)	Adrenergic signaling in cardiomyocytes
PRKACG	ATF4	directed	process(phosphorylation)	Adrenergic signaling in cardiomyocytes
PRKX	ATP1A1	directed	process(phosphorylation)	Adrenergic signaling in cardiomyocytes
PRKACA	ATP1A1	directed	process(activation)	Adrenergic signaling in cardiomyocytes
PRKX	ATP1A1	directed	process(activation)	Adrenergic signaling in cardiomyocytes
PRKACG	ATP1A1	directed	process(activation)	Adrenergic signaling in cardiomyocytes
PRKACA	ATP1A1	directed	process(phosphorylation)	Adrenergic signaling in cardiomyocytes
PRKACG	ATP1A1	directed	process(phosphorylation)	Adrenergic signaling in cardiomyocytes
PRKACB	ATP1A1	directed	process(activation)	Adrenergic signaling in cardiomyocytes
PRKACB	ATP1A1	directed	process(phosphorylation)	Adrenergic signaling in cardiomyocytes
PRKACB	ATP1A2	directed	process(phosphorylation)	Adrenergic signaling in cardiomyocytes
PRKACG	ATP1A2	directed	process(activation)	Adrenergic signaling in cardiomyocytes
PRKACA	ATP1A2	directed	process(activation)	Adrenergic signaling in cardiomyocytes
PRKX	ATP1A2	directed	process(activation)	Adrenergic signaling in cardiomyocytes
PRKACA	ATP1A2	directed	process(phosphorylation)	Adrenergic signaling in cardiomyocytes
PRKX	ATP1A2	directed	process(phosphorylation)	Adrenergic signaling in cardiomyocytes
PRKACG	ATP1A2	directed	process(phosphorylation)	Adrenergic signaling in cardiomyocytes
PRKACB	ATP1A2	directed	process(activation)	Adrenergic signaling in cardiomyocytes
PRKACG	ATP1A3	directed	process(phosphorylation)	Adrenergic signaling in cardiomyocytes
PRKACA	ATP1A3	directed	process(activation)	Adrenergic signaling in cardiomyocytes
PRKX	ATP1A3	directed	process(activation)	Adrenergic signaling in cardiomyocytes
PRKX	ATP1A3	directed	process(phosphorylation)	Adrenergic signaling in cardiomyocytes
PRKACA	ATP1A3	directed	process(phosphorylation)	Adrenergic signaling in cardiomyocytes
PRKACB	ATP1A3	directed	process(activation)	Adrenergic signaling in cardiomyocytes
PRKACB	ATP1A3	directed	process(phosphorylation)	Adrenergic signaling in cardiomyocytes
PRKACG	ATP1A3	directed	process(activation)	Adrenergic signaling in cardiomyocytes
PRKX	ATP1A4	directed	process(phosphorylation)	Adrenergic signaling in cardiomyocytes
PRKACG	ATP1A4	directed	process(phosphorylation)	Adrenergic signaling in cardiomyocytes
PRKACA	ATP1A4	directed	process(phosphorylation)	Adrenergic signaling in cardiomyocytes
PRKACA	ATP1A4	directed	process(activation)	Adrenergic signaling in cardiomyocytes
PRKACB	ATP1A4	directed	process(activation)	Adrenergic signaling in cardiomyocytes
PRKX	ATP1A4	directed	process(activation)	Adrenergic signaling in cardiomyocytes
PRKACB	ATP1A4	directed	process(phosphorylation)	Adrenergic signaling in cardiomyocytes
PRKACG	ATP1A4	directed	process(activation)	Adrenergic signaling in cardiomyocytes
PRKX	ATP1B1	directed	process(phosphorylation)	Adrenergic signaling in cardiomyocytes
PRKACB	ATP1B1	directed	process(phosphorylation)	Adrenergic signaling in cardiomyocytes
PRKACA	ATP1B1	directed	process(phosphorylation)	Adrenergic signaling in cardiomyocytes
PRKACB	ATP1B1	directed	process(activation)	Adrenergic signaling in cardiomyocytes
PRKACG	ATP1B1	directed	process(phosphorylation)	Adrenergic signaling in cardiomyocytes
PRKACG	ATP1B1	directed	process(activation)	Adrenergic signaling in cardiomyocytes
PRKX	ATP1B1	directed	process(activation)	Adrenergic signaling in cardiomyocytes
PRKACA	ATP1B1	directed	process(activation)	Adrenergic signaling in cardiomyocytes
PRKACA	ATP1B2	directed	process(activation)	Adrenergic signaling in cardiomyocytes
PRKACG	ATP1B2	directed	process(activation)	Adrenergic signaling in cardiomyocytes
PRKX	ATP1B2	directed	process(activation)	Adrenergic signaling in cardiomyocytes
PRKACB	ATP1B2	directed	process(phosphorylation)	Adrenergic signaling in cardiomyocytes
PRKACA	ATP1B2	directed	process(phosphorylation)	Adrenergic signaling in cardiomyocytes
PRKACB	ATP1B2	directed	process(activation)	Adrenergic signaling in cardiomyocytes
PRKX	ATP1B2	directed	process(phosphorylation)	Adrenergic signaling in cardiomyocytes
PRKACG	ATP1B2	directed	process(phosphorylation)	Adrenergic signaling in cardiomyocytes
PRKX	ATP1B3	directed	process(activation)	Adrenergic signaling in cardiomyocytes
PRKACG	ATP1B3	directed	process(activation)	Adrenergic signaling in cardiomyocytes
PRKACA	ATP1B3	directed	process(phosphorylation)	Adrenergic signaling in cardiomyocytes
PRKACG	ATP1B3	directed	process(phosphorylation)	Adrenergic signaling in cardiomyocytes
PRKACB	ATP1B3	directed	process(activation)	Adrenergic signaling in cardiomyocytes
PRKX	ATP1B3	directed	process(phosphorylation)	Adrenergic signaling in cardiomyocytes
PRKACB	ATP1B3	directed	process(phosphorylation)	Adrenergic signaling in cardiomyocytes
PRKACA	ATP1B3	directed	process(activation)	Adrenergic signaling in cardiomyocytes
PRKX	FXYD2	directed	process(phosphorylation)	Adrenergic signaling in cardiomyocytes
PRKACB	FXYD2	directed	process(phosphorylation)	Adrenergic signaling in cardiomyocytes
PRKACB	FXYD2	directed	process(activation)	Adrenergic signaling in cardiomyocytes
PRKACG	FXYD2	directed	process(activation)	Adrenergic signaling in cardiomyocytes
PRKACA	FXYD2	directed	process(phosphorylation)	Adrenergic signaling in cardiomyocytes
PRKX	FXYD2	directed	process(activation)	Adrenergic signaling in cardiomyocytes
PRKACG	FXYD2	directed	process(phosphorylation)	Adrenergic signaling in cardiomyocytes
PRKACA	FXYD2	directed	process(activation)	Adrenergic signaling in cardiomyocytes
PLN	ATP2A2	directed	process(binding/association)	Adrenergic signaling in cardiomyocytes
PRKACG	ATP2B1	directed	process(phosphorylation)	Adrenergic signaling in cardiomyocytes
PRKX	ATP2B1	directed	process(activation)	Adrenergic signaling in cardiomyocytes
PRKACB	ATP2B1	directed	process(activation)	Adrenergic signaling in cardiomyocytes
PRKACA	ATP2B1	directed	process(phosphorylation)	Adrenergic signaling in cardiomyocytes
PRKACG	ATP2B1	directed	process(activation)	Adrenergic signaling in cardiomyocytes
PRKX	ATP2B1	directed	process(phosphorylation)	Adrenergic signaling in cardiomyocytes
PRKACA	ATP2B1	directed	process(activation)	Adrenergic signaling in cardiomyocytes
PRKACB	ATP2B1	directed	process(phosphorylation)	Adrenergic signaling in cardiomyocytes
PRKACB	ATP2B2	directed	process(activation)	Adrenergic signaling in cardiomyocytes
PRKACB	ATP2B2	directed	process(phosphorylation)	Adrenergic signaling in cardiomyocytes
PRKX	ATP2B2	directed	process(activation)	Adrenergic signaling in cardiomyocytes
PRKACA	ATP2B2	directed	process(phosphorylation)	Adrenergic signaling in cardiomyocytes
PRKX	ATP2B2	directed	process(phosphorylation)	Adrenergic signaling in cardiomyocytes
PRKACG	ATP2B2	directed	process(phosphorylation)	Adrenergic signaling in cardiomyocytes
PRKACA	ATP2B2	directed	process(activation)	Adrenergic signaling in cardiomyocytes
PRKACG	ATP2B2	directed	process(activation)	Adrenergic signaling in cardiomyocytes
PRKACA	ATP2B3	directed	process(activation)	Adrenergic signaling in cardiomyocytes
PRKACB	ATP2B3	directed	process(activation)	Adrenergic signaling in cardiomyocytes
PRKACB	ATP2B3	directed	process(phosphorylation)	Adrenergic signaling in cardiomyocytes
PRKACA	ATP2B3	directed	process(phosphorylation)	Adrenergic signaling in cardiomyocytes
PRKX	ATP2B3	directed	process(phosphorylation)	Adrenergic signaling in cardiomyocytes
PRKACG	ATP2B3	directed	process(activation)	Adrenergic signaling in cardiomyocytes
PRKX	ATP2B3	directed	process(activation)	Adrenergic signaling in cardiomyocytes
PRKACG	ATP2B3	directed	process(phosphorylation)	Adrenergic signaling in cardiomyocytes
PRKX	ATP2B4	directed	process(activation)	Adrenergic signaling in cardiomyocytes
PRKACB	ATP2B4	directed	process(phosphorylation)	Adrenergic signaling in cardiomyocytes
PRKX	ATP2B4	directed	process(phosphorylation)	Adrenergic signaling in cardiomyocytes
PRKACA	ATP2B4	directed	process(activation)	Adrenergic signaling in cardiomyocytes
PRKACA	ATP2B4	directed	process(phosphorylation)	Adrenergic signaling in cardiomyocytes
PRKACG	ATP2B4	directed	process(activation)	Adrenergic signaling in cardiomyocytes
PRKACG	ATP2B4	directed	process(phosphorylation)	Adrenergic signaling in cardiomyocytes
PRKACB	ATP2B4	directed	process(activation)	Adrenergic signaling in cardiomyocytes
GNAI1	PIK3CA	directed	process(activation)	Adrenergic signaling in cardiomyocytes
GNAI3	PIK3CA	directed	process(activation)	Adrenergic signaling in cardiomyocytes
GNAI2	PIK3CA	directed	process(activation)	Adrenergic signaling in cardiomyocytes
GNAI1	PIK3CB	directed	process(activation)	Adrenergic signaling in cardiomyocytes
GNAI3	PIK3CB	directed	process(activation)	Adrenergic signaling in cardiomyocytes
GNAI2	PIK3CB	directed	process(activation)	Adrenergic signaling in cardiomyocytes
GNAI1	PIK3CD	directed	process(activation)	Adrenergic signaling in cardiomyocytes
GNAI3	PIK3CD	directed	process(activation)	Adrenergic signaling in cardiomyocytes
GNAI2	PIK3CD	directed	process(activation)	Adrenergic signaling in cardiomyocytes
GNAI1	PIK3CG	directed	process(activation)	Adrenergic signaling in cardiomyocytes
GNAI2	PIK3CG	directed	process(activation)	Adrenergic signaling in cardiomyocytes
GNAI3	PIK3CG	directed	process(activation)	Adrenergic signaling in cardiomyocytes
GNAI3	PIK3R1	directed	process(activation)	Adrenergic signaling in cardiomyocytes
GNAI1	PIK3R1	directed	process(activation)	Adrenergic signaling in cardiomyocytes
GNAI2	PIK3R1	directed	process(activation)	Adrenergic signaling in cardiomyocytes
GNAI2	PIK3R2	directed	process(activation)	Adrenergic signaling in cardiomyocytes
GNAI1	PIK3R2	directed	process(activation)	Adrenergic signaling in cardiomyocytes
GNAI3	PIK3R2	directed	process(activation)	Adrenergic signaling in cardiomyocytes
GNAQ	PLCB2	directed	process(activation)	Adrenergic signaling in cardiomyocytes
GNAQ	PLCB3	directed	process(activation)	Adrenergic signaling in cardiomyocytes
GNAQ	PLCB4	directed	process(activation)	Adrenergic signaling in cardiomyocytes
PRKACA	PLN	directed	process(activation)	Adrenergic signaling in cardiomyocytes
PRKACB	PLN	directed	process(activation)	Adrenergic signaling in cardiomyocytes
PPP1CB	PLN	directed	process(activation)	Adrenergic signaling in cardiomyocytes
PPP1CA	PLN	directed	process(dephosphorylation)	Adrenergic signaling in cardiomyocytes
PRKX	PLN	directed	process(phosphorylation)	Adrenergic signaling in cardiomyocytes
PPP1CC	PLN	directed	process(dephosphorylation)	Adrenergic signaling in cardiomyocytes
PPP1CB	PLN	directed	process(dephosphorylation)	Adrenergic signaling in cardiomyocytes
PPP1CA	PLN	directed	process(activation)	Adrenergic signaling in cardiomyocytes
PRKX	PLN	directed	process(activation)	Adrenergic signaling in cardiomyocytes
PRKACG	PLN	directed	process(activation)	Adrenergic signaling in cardiomyocytes
PPP1CC	PLN	directed	process(activation)	Adrenergic signaling in cardiomyocytes
PRKACB	PLN	directed	process(phosphorylation)	Adrenergic signaling in cardiomyocytes
PRKACG	PLN	directed	process(phosphorylation)	Adrenergic signaling in cardiomyocytes
PRKACA	PLN	directed	process(phosphorylation)	Adrenergic signaling in cardiomyocytes
PPP1R1A	PPP1CA	directed	process(inhibition)	Adrenergic signaling in cardiomyocytes
PPP1R1A	PPP1CB	directed	process(inhibition)	Adrenergic signaling in cardiomyocytes
PPP1R1A	PPP1CC	directed	process(inhibition)	Adrenergic signaling in cardiomyocytes
PRKACB	PPP1R1A	directed	process(activation)	Adrenergic signaling in cardiomyocytes
PPP2R2C	PPP1R1A	directed	process(inhibition)	Adrenergic signaling in cardiomyocytes
PPP2R2D	PPP1R1A	directed	process(inhibition)	Adrenergic signaling in cardiomyocytes
PPP2CA	PPP1R1A	directed	process(dephosphorylation)	Adrenergic signaling in cardiomyocytes
PPP2R5A	PPP1R1A	directed	process(dephosphorylation)	Adrenergic signaling in cardiomyocytes
PRKX	PPP1R1A	directed	process(activation)	Adrenergic signaling in cardiomyocytes
PPP2R2D	PPP1R1A	directed	process(dephosphorylation)	Adrenergic signaling in cardiomyocytes
PPP2R5C	PPP1R1A	directed	process(inhibition)	Adrenergic signaling in cardiomyocytes
PPP2R1A	PPP1R1A	directed	process(dephosphorylation)	Adrenergic signaling in cardiomyocytes
PPP2CA	PPP1R1A	directed	process(inhibition)	Adrenergic signaling in cardiomyocytes
PPP2CB	PPP1R1A	directed	process(dephosphorylation)	Adrenergic signaling in cardiomyocytes
PPP2R5A	PPP1R1A	directed	process(inhibition)	Adrenergic signaling in cardiomyocytes
PPP2R5D	PPP1R1A	directed	process(inhibition)	Adrenergic signaling in cardiomyocytes
PRKACA	PPP1R1A	directed	process(activation)	Adrenergic signaling in cardiomyocytes
PRKACA	PPP1R1A	directed	process(phosphorylation)	Adrenergic signaling in cardiomyocytes
PPP2R2A	PPP1R1A	directed	process(dephosphorylation)	Adrenergic signaling in cardiomyocytes
PPP2R2B	PPP1R1A	directed	process(inhibition)	Adrenergic signaling in cardiomyocytes
PPP2R3B	PPP1R1A	directed	process(dephosphorylation)	Adrenergic signaling in cardiomyocytes
PPP2R1B	PPP1R1A	directed	process(inhibition)	Adrenergic signaling in cardiomyocytes
PPP2R5E	PPP1R1A	directed	process(dephosphorylation)	Adrenergic signaling in cardiomyocytes
PPP2R2B	PPP1R1A	directed	process(dephosphorylation)	Adrenergic signaling in cardiomyocytes
PPP2R3B	PPP1R1A	directed	process(inhibition)	Adrenergic signaling in cardiomyocytes
PRKCA	PPP1R1A	directed	process(activation)	Adrenergic signaling in cardiomyocytes
PPP2R1A	PPP1R1A	directed	process(inhibition)	Adrenergic signaling in cardiomyocytes
PPP2R3A	PPP1R1A	directed	process(dephosphorylation)	Adrenergic signaling in cardiomyocytes
PRKX	PPP1R1A	directed	process(phosphorylation)	Adrenergic signaling in cardiomyocytes
PPP2R5C	PPP1R1A	directed	process(dephosphorylation)	Adrenergic signaling in cardiomyocytes
PPP2R5B	PPP1R1A	directed	process(dephosphorylation)	Adrenergic signaling in cardiomyocytes
PPP2R3C	PPP1R1A	directed	process(dephosphorylation)	Adrenergic signaling in cardiomyocytes
PPP2CB	PPP1R1A	directed	process(inhibition)	Adrenergic signaling in cardiomyocytes
PRKACB	PPP1R1A	directed	process(phosphorylation)	Adrenergic signaling in cardiomyocytes
PPP2R5D	PPP1R1A	directed	process(dephosphorylation)	Adrenergic signaling in cardiomyocytes
PRKACG	PPP1R1A	directed	process(activation)	Adrenergic signaling in cardiomyocytes
PPP2R5E	PPP1R1A	directed	process(inhibition)	Adrenergic signaling in cardiomyocytes
PPP2R3A	PPP1R1A	directed	process(inhibition)	Adrenergic signaling in cardiomyocytes
PPP2R5B	PPP1R1A	directed	process(inhibition)	Adrenergic signaling in cardiomyocytes
PPP2R2A	PPP1R1A	directed	process(inhibition)	Adrenergic signaling in cardiomyocytes
PRKACG	PPP1R1A	directed	process(phosphorylation)	Adrenergic signaling in cardiomyocytes
PPP2R2C	PPP1R1A	directed	process(dephosphorylation)	Adrenergic signaling in cardiomyocytes
PRKCA	PPP1R1A	directed	process(phosphorylation)	Adrenergic signaling in cardiomyocytes
PPP2R1B	PPP1R1A	directed	process(dephosphorylation)	Adrenergic signaling in cardiomyocytes
PPP2R3C	PPP1R1A	directed	process(inhibition)	Adrenergic signaling in cardiomyocytes
PLCB3	PRKCA	directed	process(indirect)	Adrenergic signaling in cardiomyocytes
PLCB4	PRKCA	directed	process(indirect)	Adrenergic signaling in cardiomyocytes
PLCB2	PRKCA	directed	process(indirect)	Adrenergic signaling in cardiomyocytes
PLCB1	PRKCA	directed	process(indirect)	Adrenergic signaling in cardiomyocytes
CAMK2B	CACNA2D3	directed	process(phosphorylation)	Adrenergic signaling in cardiomyocytes
CAMK2G	CACNA2D3	directed	process(activation)	Adrenergic signaling in cardiomyocytes
PPP2R5E	CACNA2D3	directed	process(inhibition)	Adrenergic signaling in cardiomyocytes
PPP1CA	CACNA2D3	directed	process(inhibition)	Adrenergic signaling in cardiomyocytes
PPP1CB	CACNA2D3	directed	process(dephosphorylation)	Adrenergic signaling in cardiomyocytes
PRKX	CACNA2D3	directed	process(phosphorylation)	Adrenergic signaling in cardiomyocytes
CAMK2D	CACNA2D3	directed	process(activation)	Adrenergic signaling in cardiomyocytes
PPP2R2A	CACNA2D3	directed	process(inhibition)	Adrenergic signaling in cardiomyocytes
PPP2R2C	CACNA2D3	directed	process(inhibition)	Adrenergic signaling in cardiomyocytes
PPP2R2B	CACNA2D3	directed	process(inhibition)	Adrenergic signaling in cardiomyocytes
PRKACB	CACNA2D3	directed	process(activation)	Adrenergic signaling in cardiomyocytes
PPP1CC	CACNA2D3	directed	process(inhibition)	Adrenergic signaling in cardiomyocytes
CAMK2A	CACNA2D3	directed	process(activation)	Adrenergic signaling in cardiomyocytes
PPP2R5C	CACNA2D3	directed	process(inhibition)	Adrenergic signaling in cardiomyocytes
PRKACB	CACNA2D3	directed	process(phosphorylation)	Adrenergic signaling in cardiomyocytes
PPP2CA	CACNA2D3	directed	process(dephosphorylation)	Adrenergic signaling in cardiomyocytes
PPP2R5E	CACNA2D3	directed	process(dephosphorylation)	Adrenergic signaling in cardiomyocytes
PPP2R2B	CACNA2D3	directed	process(dephosphorylation)	Adrenergic signaling in cardiomyocytes
PPP2R5A	CACNA2D3	directed	process(dephosphorylation)	Adrenergic signaling in cardiomyocytes
PRKACA	CACNA2D3	directed	process(activation)	Adrenergic signaling in cardiomyocytes
PRKACG	CACNA2D3	directed	process(phosphorylation)	Adrenergic signaling in cardiomyocytes
PPP2R2C	CACNA2D3	directed	process(dephosphorylation)	Adrenergic signaling in cardiomyocytes
PPP2R3C	CACNA2D3	directed	process(inhibition)	Adrenergic signaling in cardiomyocytes
PRKX	CACNA2D3	directed	process(activation)	Adrenergic signaling in cardiomyocytes
PPP2R5D	CACNA2D3	directed	process(inhibition)	Adrenergic signaling in cardiomyocytes
CAMK2G	CACNA2D3	directed	process(phosphorylation)	Adrenergic signaling in cardiomyocytes
PRKACA	CACNA2D3	directed	process(phosphorylation)	Adrenergic signaling in cardiomyocytes
PPP2R3B	CACNA2D3	directed	process(dephosphorylation)	Adrenergic signaling in cardiomyocytes
PPP2CB	CACNA2D3	directed	process(dephosphorylation)	Adrenergic signaling in cardiomyocytes
PPP2R2D	CACNA2D3	directed	process(dephosphorylation)	Adrenergic signaling in cardiomyocytes
CAMK2A	CACNA2D3	directed	process(phosphorylation)	Adrenergic signaling in cardiomyocytes
CAMK2B	CACNA2D3	directed	process(activation)	Adrenergic signaling in cardiomyocytes
PPP2R3C	CACNA2D3	directed	process(dephosphorylation)	Adrenergic signaling in cardiomyocytes
PPP2R5C	CACNA2D3	directed	process(dephosphorylation)	Adrenergic signaling in cardiomyocytes
PPP2CA	CACNA2D3	directed	process(inhibition)	Adrenergic signaling in cardiomyocytes
PPP2R5B	CACNA2D3	directed	process(dephosphorylation)	Adrenergic signaling in cardiomyocytes
PPP2R5A	CACNA2D3	directed	process(inhibition)	Adrenergic signaling in cardiomyocytes
PPP2R1A	CACNA2D3	directed	process(inhibition)	Adrenergic signaling in cardiomyocytes
PPP2R2D	CACNA2D3	directed	process(inhibition)	Adrenergic signaling in cardiomyocytes
PPP1CB	CACNA2D3	directed	process(inhibition)	Adrenergic signaling in cardiomyocytes
CAMK2D	CACNA2D3	directed	process(phosphorylation)	Adrenergic signaling in cardiomyocytes
PPP1CA	CACNA2D3	directed	process(dephosphorylation)	Adrenergic signaling in cardiomyocytes
PPP2R3B	CACNA2D3	directed	process(inhibition)	Adrenergic signaling in cardiomyocytes
PPP2R3A	CACNA2D3	directed	process(inhibition)	Adrenergic signaling in cardiomyocytes
PRKACG	CACNA2D3	directed	process(activation)	Adrenergic signaling in cardiomyocytes
PPP2R5B	CACNA2D3	directed	process(inhibition)	Adrenergic signaling in cardiomyocytes
PPP2R3A	CACNA2D3	directed	process(dephosphorylation)	Adrenergic signaling in cardiomyocytes
PPP2R1A	CACNA2D3	directed	process(dephosphorylation)	Adrenergic signaling in cardiomyocytes
PPP2CB	CACNA2D3	directed	process(inhibition)	Adrenergic signaling in cardiomyocytes
PPP2R5D	CACNA2D3	directed	process(dephosphorylation)	Adrenergic signaling in cardiomyocytes
PPP2R1B	CACNA2D3	directed	process(inhibition)	Adrenergic signaling in cardiomyocytes
PPP1CC	CACNA2D3	directed	process(dephosphorylation)	Adrenergic signaling in cardiomyocytes
PPP2R1B	CACNA2D3	directed	process(dephosphorylation)	Adrenergic signaling in cardiomyocytes
PPP2R2A	CACNA2D3	directed	process(dephosphorylation)	Adrenergic signaling in cardiomyocytes
GNAI2	MAPK1	directed	process(activation)	Adrenergic signaling in cardiomyocytes
GNAI1	MAPK1	directed	process(activation)	Adrenergic signaling in cardiomyocytes
GNAI3	MAPK1	directed	process(activation)	Adrenergic signaling in cardiomyocytes
PRKCA	MAPK1	directed	process(activation)	Adrenergic signaling in cardiomyocytes
GNAI2	MAPK3	directed	process(activation)	Adrenergic signaling in cardiomyocytes
GNAI3	MAPK3	directed	process(activation)	Adrenergic signaling in cardiomyocytes
GNAI1	MAPK3	directed	process(activation)	Adrenergic signaling in cardiomyocytes
PRKCA	MAPK3	directed	process(activation)	Adrenergic signaling in cardiomyocytes
RAPGEF3	MAPK11	directed	process(activation)	Adrenergic signaling in cardiomyocytes
RAPGEF4	MAPK11	directed	process(activation)	Adrenergic signaling in cardiomyocytes
RAPGEF3	MAPK13	directed	process(activation)	Adrenergic signaling in cardiomyocytes
RAPGEF4	MAPK13	directed	process(activation)	Adrenergic signaling in cardiomyocytes
PPP1CC	CACNG8	directed	process(dephosphorylation)	Adrenergic signaling in cardiomyocytes
PPP2R2C	CACNG8	directed	process(dephosphorylation)	Adrenergic signaling in cardiomyocytes
PPP2R1B	CACNG8	directed	process(inhibition)	Adrenergic signaling in cardiomyocytes
PPP2R5C	CACNG8	directed	process(inhibition)	Adrenergic signaling in cardiomyocytes
PPP2R2C	CACNG8	directed	process(inhibition)	Adrenergic signaling in cardiomyocytes
PPP2R5D	CACNG8	directed	process(inhibition)	Adrenergic signaling in cardiomyocytes
PPP2R2B	CACNG8	directed	process(inhibition)	Adrenergic signaling in cardiomyocytes
PRKACA	CACNG8	directed	process(phosphorylation)	Adrenergic signaling in cardiomyocytes
CAMK2G	CACNG8	directed	process(phosphorylation)	Adrenergic signaling in cardiomyocytes
PPP2R1A	CACNG8	directed	process(inhibition)	Adrenergic signaling in cardiomyocytes
PRKX	CACNG8	directed	process(phosphorylation)	Adrenergic signaling in cardiomyocytes
CAMK2A	CACNG8	directed	process(phosphorylation)	Adrenergic signaling in cardiomyocytes
PRKACA	CACNG8	directed	process(activation)	Adrenergic signaling in cardiomyocytes
PRKACB	CACNG8	directed	process(activation)	Adrenergic signaling in cardiomyocytes
PPP2R5C	CACNG8	directed	process(dephosphorylation)	Adrenergic signaling in cardiomyocytes
PPP2R3C	CACNG8	directed	process(inhibition)	Adrenergic signaling in cardiomyocytes
PPP2R5E	CACNG8	directed	process(dephosphorylation)	Adrenergic signaling in cardiomyocytes
PPP1CA	CACNG8	directed	process(inhibition)	Adrenergic signaling in cardiomyocytes
PPP2CA	CACNG8	directed	process(dephosphorylation)	Adrenergic signaling in cardiomyocytes
PPP2CA	CACNG8	directed	process(inhibition)	Adrenergic signaling in cardiomyocytes
PPP2R1A	CACNG8	directed	process(dephosphorylation)	Adrenergic signaling in cardiomyocytes
PPP1CB	CACNG8	directed	process(dephosphorylation)	Adrenergic signaling in cardiomyocytes
PPP2R2D	CACNG8	directed	process(dephosphorylation)	Adrenergic signaling in cardiomyocytes
PPP2R5A	CACNG8	directed	process(dephosphorylation)	Adrenergic signaling in cardiomyocytes
PPP2CB	CACNG8	directed	process(dephosphorylation)	Adrenergic signaling in cardiomyocytes
PPP2R2B	CACNG8	directed	process(dephosphorylation)	Adrenergic signaling in cardiomyocytes
PPP1CA	CACNG8	directed	process(dephosphorylation)	Adrenergic signaling in cardiomyocytes
PRKACG	CACNG8	directed	process(phosphorylation)	Adrenergic signaling in cardiomyocytes
PPP2R5B	CACNG8	directed	process(inhibition)	Adrenergic signaling in cardiomyocytes
PPP2R2D	CACNG8	directed	process(inhibition)	Adrenergic signaling in cardiomyocytes
PPP1CC	CACNG8	directed	process(inhibition)	Adrenergic signaling in cardiomyocytes
PPP1CB	CACNG8	directed	process(inhibition)	Adrenergic signaling in cardiomyocytes
PPP2R2A	CACNG8	directed	process(inhibition)	Adrenergic signaling in cardiomyocytes
PPP2R3B	CACNG8	directed	process(dephosphorylation)	Adrenergic signaling in cardiomyocytes
CAMK2D	CACNG8	directed	process(activation)	Adrenergic signaling in cardiomyocytes
PPP2R5D	CACNG8	directed	process(dephosphorylation)	Adrenergic signaling in cardiomyocytes
CAMK2A	CACNG8	directed	process(activation)	Adrenergic signaling in cardiomyocytes
CAMK2D	CACNG8	directed	process(phosphorylation)	Adrenergic signaling in cardiomyocytes
CAMK2B	CACNG8	directed	process(activation)	Adrenergic signaling in cardiomyocytes
PPP2R2A	CACNG8	directed	process(dephosphorylation)	Adrenergic signaling in cardiomyocytes
PPP2R3A	CACNG8	directed	process(dephosphorylation)	Adrenergic signaling in cardiomyocytes
PPP2R3B	CACNG8	directed	process(inhibition)	Adrenergic signaling in cardiomyocytes
PPP2R5A	CACNG8	directed	process(inhibition)	Adrenergic signaling in cardiomyocytes
PPP2R1B	CACNG8	directed	process(dephosphorylation)	Adrenergic signaling in cardiomyocytes
CAMK2G	CACNG8	directed	process(activation)	Adrenergic signaling in cardiomyocytes
PPP2R3A	CACNG8	directed	process(inhibition)	Adrenergic signaling in cardiomyocytes
PRKACG	CACNG8	directed	process(activation)	Adrenergic signaling in cardiomyocytes
PPP2R5E	CACNG8	directed	process(inhibition)	Adrenergic signaling in cardiomyocytes
PPP2R5B	CACNG8	directed	process(dephosphorylation)	Adrenergic signaling in cardiomyocytes
CAMK2B	CACNG8	directed	process(phosphorylation)	Adrenergic signaling in cardiomyocytes
PRKX	CACNG8	directed	process(activation)	Adrenergic signaling in cardiomyocytes
PPP2CB	CACNG8	directed	process(inhibition)	Adrenergic signaling in cardiomyocytes
PPP2R3C	CACNG8	directed	process(dephosphorylation)	Adrenergic signaling in cardiomyocytes
PRKACB	CACNG8	directed	process(phosphorylation)	Adrenergic signaling in cardiomyocytes
PRKX	CACNG7	directed	process(phosphorylation)	Adrenergic signaling in cardiomyocytes
PPP2R2D	CACNG7	directed	process(dephosphorylation)	Adrenergic signaling in cardiomyocytes
PRKACB	CACNG7	directed	process(phosphorylation)	Adrenergic signaling in cardiomyocytes
PRKACG	CACNG7	directed	process(phosphorylation)	Adrenergic signaling in cardiomyocytes
PPP2R2A	CACNG7	directed	process(dephosphorylation)	Adrenergic signaling in cardiomyocytes
PPP2R3B	CACNG7	directed	process(inhibition)	Adrenergic signaling in cardiomyocytes
PPP2R3A	CACNG7	directed	process(dephosphorylation)	Adrenergic signaling in cardiomyocytes
PPP2R1A	CACNG7	directed	process(dephosphorylation)	Adrenergic signaling in cardiomyocytes
CAMK2A	CACNG7	directed	process(phosphorylation)	Adrenergic signaling in cardiomyocytes
PPP2R2B	CACNG7	directed	process(dephosphorylation)	Adrenergic signaling in cardiomyocytes
PPP2R5D	CACNG7	directed	process(dephosphorylation)	Adrenergic signaling in cardiomyocytes
PPP2R5C	CACNG7	directed	process(dephosphorylation)	Adrenergic signaling in cardiomyocytes
PPP2R2C	CACNG7	directed	process(inhibition)	Adrenergic signaling in cardiomyocytes
PRKACA	CACNG7	directed	process(activation)	Adrenergic signaling in cardiomyocytes
CAMK2D	CACNG7	directed	process(activation)	Adrenergic signaling in cardiomyocytes
PPP1CB	CACNG7	directed	process(inhibition)	Adrenergic signaling in cardiomyocytes
PRKACB	CACNG7	directed	process(activation)	Adrenergic signaling in cardiomyocytes
PPP2R5C	CACNG7	directed	process(inhibition)	Adrenergic signaling in cardiomyocytes
PPP2R5E	CACNG7	directed	process(dephosphorylation)	Adrenergic signaling in cardiomyocytes
PPP2R5A	CACNG7	directed	process(inhibition)	Adrenergic signaling in cardiomyocytes
PPP2R1B	CACNG7	directed	process(inhibition)	Adrenergic signaling in cardiomyocytes
PPP2R5D	CACNG7	directed	process(inhibition)	Adrenergic signaling in cardiomyocytes
PPP2CA	CACNG7	directed	process(dephosphorylation)	Adrenergic signaling in cardiomyocytes
CAMK2G	CACNG7	directed	process(activation)	Adrenergic signaling in cardiomyocytes
PPP2R5E	CACNG7	directed	process(inhibition)	Adrenergic signaling in cardiomyocytes
PRKACA	CACNG7	directed	process(phosphorylation)	Adrenergic signaling in cardiomyocytes
PPP2CA	CACNG7	directed	process(inhibition)	Adrenergic signaling in cardiomyocytes
PPP2R1A	CACNG7	directed	process(inhibition)	Adrenergic signaling in cardiomyocytes
PPP1CA	CACNG7	directed	process(dephosphorylation)	Adrenergic signaling in cardiomyocytes
PPP2R2B	CACNG7	directed	process(inhibition)	Adrenergic signaling in cardiomyocytes
CAMK2D	CACNG7	directed	process(phosphorylation)	Adrenergic signaling in cardiomyocytes
PPP2R3B	CACNG7	directed	process(dephosphorylation)	Adrenergic signaling in cardiomyocytes
PPP2R3C	CACNG7	directed	process(inhibition)	Adrenergic signaling in cardiomyocytes
PRKACG	CACNG7	directed	process(activation)	Adrenergic signaling in cardiomyocytes
PPP2R2D	CACNG7	directed	process(inhibition)	Adrenergic signaling in cardiomyocytes
PPP1CC	CACNG7	directed	process(dephosphorylation)	Adrenergic signaling in cardiomyocytes
PPP1CA	CACNG7	directed	process(inhibition)	Adrenergic signaling in cardiomyocytes
PPP2R5B	CACNG7	directed	process(dephosphorylation)	Adrenergic signaling in cardiomyocytes
CAMK2B	CACNG7	directed	process(activation)	Adrenergic signaling in cardiomyocytes
PPP2R2A	CACNG7	directed	process(inhibition)	Adrenergic signaling in cardiomyocytes
CAMK2B	CACNG7	directed	process(phosphorylation)	Adrenergic signaling in cardiomyocytes
CAMK2G	CACNG7	directed	process(phosphorylation)	Adrenergic signaling in cardiomyocytes
PPP2R2C	CACNG7	directed	process(dephosphorylation)	Adrenergic signaling in cardiomyocytes
PPP2R5A	CACNG7	directed	process(dephosphorylation)	Adrenergic signaling in cardiomyocytes
PPP2CB	CACNG7	directed	process(dephosphorylation)	Adrenergic signaling in cardiomyocytes
PPP2R3C	CACNG7	directed	process(dephosphorylation)	Adrenergic signaling in cardiomyocytes
PRKX	CACNG7	directed	process(activation)	Adrenergic signaling in cardiomyocytes
PPP2CB	CACNG7	directed	process(inhibition)	Adrenergic signaling in cardiomyocytes
CAMK2A	CACNG7	directed	process(activation)	Adrenergic signaling in cardiomyocytes
PPP1CC	CACNG7	directed	process(inhibition)	Adrenergic signaling in cardiomyocytes
PPP2R5B	CACNG7	directed	process(inhibition)	Adrenergic signaling in cardiomyocytes
PPP2R1B	CACNG7	directed	process(dephosphorylation)	Adrenergic signaling in cardiomyocytes
PPP2R3A	CACNG7	directed	process(inhibition)	Adrenergic signaling in cardiomyocytes
PPP1CB	CACNG7	directed	process(dephosphorylation)	Adrenergic signaling in cardiomyocytes
PPP2R1B	CACNG6	directed	process(dephosphorylation)	Adrenergic signaling in cardiomyocytes
PRKACG	CACNG6	directed	process(phosphorylation)	Adrenergic signaling in cardiomyocytes
PPP2R5C	CACNG6	directed	process(dephosphorylation)	Adrenergic signaling in cardiomyocytes
PPP2R5D	CACNG6	directed	process(dephosphorylation)	Adrenergic signaling in cardiomyocytes
PPP2R1B	CACNG6	directed	process(inhibition)	Adrenergic signaling in cardiomyocytes
CAMK2A	CACNG6	directed	process(phosphorylation)	Adrenergic signaling in cardiomyocytes
PPP2R1A	CACNG6	directed	process(dephosphorylation)	Adrenergic signaling in cardiomyocytes
CAMK2B	CACNG6	directed	process(activation)	Adrenergic signaling in cardiomyocytes
PPP2R3B	CACNG6	directed	process(inhibition)	Adrenergic signaling in cardiomyocytes
PPP2R3A	CACNG6	directed	process(dephosphorylation)	Adrenergic signaling in cardiomyocytes
PRKACB	CACNG6	directed	process(activation)	Adrenergic signaling in cardiomyocytes
PPP2R2A	CACNG6	directed	process(inhibition)	Adrenergic signaling in cardiomyocytes
PPP2R3B	CACNG6	directed	process(dephosphorylation)	Adrenergic signaling in cardiomyocytes
PPP2R3A	CACNG6	directed	process(inhibition)	Adrenergic signaling in cardiomyocytes
PPP1CA	CACNG6	directed	process(dephosphorylation)	Adrenergic signaling in cardiomyocytes
PPP2R2B	CACNG6	directed	process(inhibition)	Adrenergic signaling in cardiomyocytes
PRKACA	CACNG6	directed	process(activation)	Adrenergic signaling in cardiomyocytes
PPP2R5A	CACNG6	directed	process(inhibition)	Adrenergic signaling in cardiomyocytes
CAMK2D	CACNG6	directed	process(phosphorylation)	Adrenergic signaling in cardiomyocytes
PPP2R2D	CACNG6	directed	process(inhibition)	Adrenergic signaling in cardiomyocytes
PRKACG	CACNG6	directed	process(activation)	Adrenergic signaling in cardiomyocytes
PPP2R5C	CACNG6	directed	process(inhibition)	Adrenergic signaling in cardiomyocytes
PPP1CB	CACNG6	directed	process(inhibition)	Adrenergic signaling in cardiomyocytes
PRKACB	CACNG6	directed	process(phosphorylation)	Adrenergic signaling in cardiomyocytes
PPP2R5E	CACNG6	directed	process(dephosphorylation)	Adrenergic signaling in cardiomyocytes
PPP2R3C	CACNG6	directed	process(dephosphorylation)	Adrenergic signaling in cardiomyocytes
PPP1CA	CACNG6	directed	process(inhibition)	Adrenergic signaling in cardiomyocytes
CAMK2B	CACNG6	directed	process(phosphorylation)	Adrenergic signaling in cardiomyocytes
PPP2CA	CACNG6	directed	process(inhibition)	Adrenergic signaling in cardiomyocytes
CAMK2D	CACNG6	directed	process(activation)	Adrenergic signaling in cardiomyocytes
PPP2CB	CACNG6	directed	process(dephosphorylation)	Adrenergic signaling in cardiomyocytes
CAMK2G	CACNG6	directed	process(activation)	Adrenergic signaling in cardiomyocytes
PPP2R2A	CACNG6	directed	process(dephosphorylation)	Adrenergic signaling in cardiomyocytes
PPP2R1A	CACNG6	directed	process(inhibition)	Adrenergic signaling in cardiomyocytes
PPP2R5A	CACNG6	directed	process(dephosphorylation)	Adrenergic signaling in cardiomyocytes
PRKACA	CACNG6	directed	process(phosphorylation)	Adrenergic signaling in cardiomyocytes
PPP2R5B	CACNG6	directed	process(dephosphorylation)	Adrenergic signaling in cardiomyocytes
PPP2CB	CACNG6	directed	process(inhibition)	Adrenergic signaling in cardiomyocytes
PPP2R5B	CACNG6	directed	process(inhibition)	Adrenergic signaling in cardiomyocytes
CAMK2G	CACNG6	directed	process(phosphorylation)	Adrenergic signaling in cardiomyocytes
CAMK2A	CACNG6	directed	process(activation)	Adrenergic signaling in cardiomyocytes
PPP2R2B	CACNG6	directed	process(dephosphorylation)	Adrenergic signaling in cardiomyocytes
PPP2R2C	CACNG6	directed	process(dephosphorylation)	Adrenergic signaling in cardiomyocytes
PPP2R5D	CACNG6	directed	process(inhibition)	Adrenergic signaling in cardiomyocytes
PPP2CA	CACNG6	directed	process(dephosphorylation)	Adrenergic signaling in cardiomyocytes
PPP1CC	CACNG6	directed	process(inhibition)	Adrenergic signaling in cardiomyocytes
PPP2R2D	CACNG6	directed	process(dephosphorylation)	Adrenergic signaling in cardiomyocytes
PRKX	CACNG6	directed	process(phosphorylation)	Adrenergic signaling in cardiomyocytes
PPP2R2C	CACNG6	directed	process(inhibition)	Adrenergic signaling in cardiomyocytes
PPP1CC	CACNG6	directed	process(dephosphorylation)	Adrenergic signaling in cardiomyocytes
PPP2R5E	CACNG6	directed	process(inhibition)	Adrenergic signaling in cardiomyocytes
PPP2R3C	CACNG6	directed	process(inhibition)	Adrenergic signaling in cardiomyocytes
PRKX	CACNG6	directed	process(activation)	Adrenergic signaling in cardiomyocytes
PPP1CB	CACNG6	directed	process(dephosphorylation)	Adrenergic signaling in cardiomyocytes
CREM	BCL2	directed	process(inhibition)	Adrenergic signaling in cardiomyocytes
PPP2R5A	RYR2	directed	process(dephosphorylation)	Adrenergic signaling in cardiomyocytes
PPP2R1A	RYR2	directed	process(inhibition)	Adrenergic signaling in cardiomyocytes
CAMK2A	RYR2	directed	process(phosphorylation)	Adrenergic signaling in cardiomyocytes
PPP2R2A	RYR2	directed	process(inhibition)	Adrenergic signaling in cardiomyocytes
PRKACA	RYR2	directed	process(activation)	Adrenergic signaling in cardiomyocytes
PPP2R3C	RYR2	directed	process(dephosphorylation)	Adrenergic signaling in cardiomyocytes
PPP2CB	RYR2	directed	process(inhibition)	Adrenergic signaling in cardiomyocytes
PPP2R2A	RYR2	directed	process(dephosphorylation)	Adrenergic signaling in cardiomyocytes
PPP2R1A	RYR2	directed	process(dephosphorylation)	Adrenergic signaling in cardiomyocytes
PRKACB	RYR2	directed	process(activation)	Adrenergic signaling in cardiomyocytes
PPP2R2B	RYR2	directed	process(dephosphorylation)	Adrenergic signaling in cardiomyocytes
PPP2R2C	RYR2	directed	process(dephosphorylation)	Adrenergic signaling in cardiomyocytes
PPP2R3B	RYR2	directed	process(dephosphorylation)	Adrenergic signaling in cardiomyocytes
PRKACB	RYR2	directed	process(phosphorylation)	Adrenergic signaling in cardiomyocytes
PPP2CA	RYR2	directed	process(inhibition)	Adrenergic signaling in cardiomyocytes
PRKACG	RYR2	directed	process(activation)	Adrenergic signaling in cardiomyocytes
PPP2R2C	RYR2	directed	process(inhibition)	Adrenergic signaling in cardiomyocytes
PPP2R2D	RYR2	directed	process(inhibition)	Adrenergic signaling in cardiomyocytes
PPP1CC	RYR2	directed	process(dephosphorylation)	Adrenergic signaling in cardiomyocytes
PPP2R5B	RYR2	directed	process(inhibition)	Adrenergic signaling in cardiomyocytes
PRKACG	RYR2	directed	process(phosphorylation)	Adrenergic signaling in cardiomyocytes
PPP2CB	RYR2	directed	process(dephosphorylation)	Adrenergic signaling in cardiomyocytes
PPP1CB	RYR2	directed	process(inhibition)	Adrenergic signaling in cardiomyocytes
CAMK2B	RYR2	directed	process(activation)	Adrenergic signaling in cardiomyocytes
PRKACA	RYR2	directed	process(phosphorylation)	Adrenergic signaling in cardiomyocytes
CAMK2B	RYR2	directed	process(phosphorylation)	Adrenergic signaling in cardiomyocytes
PPP2R5C	RYR2	directed	process(dephosphorylation)	Adrenergic signaling in cardiomyocytes
CAMK2D	RYR2	directed	process(phosphorylation)	Adrenergic signaling in cardiomyocytes
PPP2R5E	RYR2	directed	process(dephosphorylation)	Adrenergic signaling in cardiomyocytes
PPP2R5B	RYR2	directed	process(dephosphorylation)	Adrenergic signaling in cardiomyocytes
PPP2R5E	RYR2	directed	process(inhibition)	Adrenergic signaling in cardiomyocytes
PRKX	RYR2	directed	process(activation)	Adrenergic signaling in cardiomyocytes
PRKX	RYR2	directed	process(phosphorylation)	Adrenergic signaling in cardiomyocytes
PPP2R2D	RYR2	directed	process(dephosphorylation)	Adrenergic signaling in cardiomyocytes
PPP1CB	RYR2	directed	process(dephosphorylation)	Adrenergic signaling in cardiomyocytes
PPP2R3A	RYR2	directed	process(dephosphorylation)	Adrenergic signaling in cardiomyocytes
PPP1CA	RYR2	directed	process(inhibition)	Adrenergic signaling in cardiomyocytes
PPP2R5A	RYR2	directed	process(inhibition)	Adrenergic signaling in cardiomyocytes
PPP2R1B	RYR2	directed	process(dephosphorylation)	Adrenergic signaling in cardiomyocytes
CAMK2G	RYR2	directed	process(phosphorylation)	Adrenergic signaling in cardiomyocytes
CAMK2D	RYR2	directed	process(activation)	Adrenergic signaling in cardiomyocytes
PPP2R5D	RYR2	directed	process(dephosphorylation)	Adrenergic signaling in cardiomyocytes
PPP1CC	RYR2	directed	process(inhibition)	Adrenergic signaling in cardiomyocytes
PPP2R2B	RYR2	directed	process(inhibition)	Adrenergic signaling in cardiomyocytes
CAMK2G	RYR2	directed	process(activation)	Adrenergic signaling in cardiomyocytes
PPP2R3C	RYR2	directed	process(inhibition)	Adrenergic signaling in cardiomyocytes
PPP2CA	RYR2	directed	process(dephosphorylation)	Adrenergic signaling in cardiomyocytes
PPP2R3B	RYR2	directed	process(inhibition)	Adrenergic signaling in cardiomyocytes
PPP2R1B	RYR2	directed	process(inhibition)	Adrenergic signaling in cardiomyocytes
CAMK2A	RYR2	directed	process(activation)	Adrenergic signaling in cardiomyocytes
PPP2R3A	RYR2	directed	process(inhibition)	Adrenergic signaling in cardiomyocytes
PPP2R5C	RYR2	directed	process(inhibition)	Adrenergic signaling in cardiomyocytes
PPP2R5D	RYR2	directed	process(inhibition)	Adrenergic signaling in cardiomyocytes
PPP1CA	RYR2	directed	process(dephosphorylation)	Adrenergic signaling in cardiomyocytes
RAPGEF3	MAPK12	directed	process(activation)	Adrenergic signaling in cardiomyocytes
RAPGEF4	MAPK12	directed	process(activation)	Adrenergic signaling in cardiomyocytes
PRKACG	SCN1B	directed	process(activation)	Adrenergic signaling in cardiomyocytes
PRKACA	SCN1B	directed	process(activation)	Adrenergic signaling in cardiomyocytes
CAMK2B	SCN1B	directed	process(activation)	Adrenergic signaling in cardiomyocytes
CAMK2D	SCN1B	directed	process(phosphorylation)	Adrenergic signaling in cardiomyocytes
PRKX	SCN1B	directed	process(phosphorylation)	Adrenergic signaling in cardiomyocytes
CAMK2D	SCN1B	directed	process(activation)	Adrenergic signaling in cardiomyocytes
CAMK2B	SCN1B	directed	process(phosphorylation)	Adrenergic signaling in cardiomyocytes
CAMK2A	SCN1B	directed	process(activation)	Adrenergic signaling in cardiomyocytes
PRKACG	SCN1B	directed	process(phosphorylation)	Adrenergic signaling in cardiomyocytes
PRKACB	SCN1B	directed	process(activation)	Adrenergic signaling in cardiomyocytes
CAMK2A	SCN1B	directed	process(phosphorylation)	Adrenergic signaling in cardiomyocytes
PRKACB	SCN1B	directed	process(phosphorylation)	Adrenergic signaling in cardiomyocytes
PRKACA	SCN1B	directed	process(phosphorylation)	Adrenergic signaling in cardiomyocytes
PRKX	SCN1B	directed	process(activation)	Adrenergic signaling in cardiomyocytes
CAMK2G	SCN1B	directed	process(activation)	Adrenergic signaling in cardiomyocytes
CAMK2G	SCN1B	directed	process(phosphorylation)	Adrenergic signaling in cardiomyocytes
CAMK2B	SCN4B	directed	process(activation)	Adrenergic signaling in cardiomyocytes
PRKACG	SCN4B	directed	process(phosphorylation)	Adrenergic signaling in cardiomyocytes
PRKX	SCN4B	directed	process(activation)	Adrenergic signaling in cardiomyocytes
PRKACB	SCN4B	directed	process(activation)	Adrenergic signaling in cardiomyocytes
CAMK2G	SCN4B	directed	process(activation)	Adrenergic signaling in cardiomyocytes
CAMK2G	SCN4B	directed	process(phosphorylation)	Adrenergic signaling in cardiomyocytes
CAMK2A	SCN4B	directed	process(phosphorylation)	Adrenergic signaling in cardiomyocytes
CAMK2D	SCN4B	directed	process(activation)	Adrenergic signaling in cardiomyocytes
CAMK2B	SCN4B	directed	process(phosphorylation)	Adrenergic signaling in cardiomyocytes
CAMK2A	SCN4B	directed	process(activation)	Adrenergic signaling in cardiomyocytes
PRKACA	SCN4B	directed	process(phosphorylation)	Adrenergic signaling in cardiomyocytes
PRKACA	SCN4B	directed	process(activation)	Adrenergic signaling in cardiomyocytes
PRKACG	SCN4B	directed	process(activation)	Adrenergic signaling in cardiomyocytes
PRKACB	SCN4B	directed	process(phosphorylation)	Adrenergic signaling in cardiomyocytes
PRKX	SCN4B	directed	process(phosphorylation)	Adrenergic signaling in cardiomyocytes
CAMK2D	SCN4B	directed	process(phosphorylation)	Adrenergic signaling in cardiomyocytes
CAMK2D	SCN5A	directed	process(phosphorylation)	Adrenergic signaling in cardiomyocytes
PRKACA	SCN5A	directed	process(phosphorylation)	Adrenergic signaling in cardiomyocytes
PRKACG	SCN5A	directed	process(activation)	Adrenergic signaling in cardiomyocytes
CAMK2A	SCN5A	directed	process(phosphorylation)	Adrenergic signaling in cardiomyocytes
PRKACB	SCN5A	directed	process(phosphorylation)	Adrenergic signaling in cardiomyocytes
CAMK2A	SCN5A	directed	process(activation)	Adrenergic signaling in cardiomyocytes
PRKX	SCN5A	directed	process(phosphorylation)	Adrenergic signaling in cardiomyocytes
PRKACB	SCN5A	directed	process(activation)	Adrenergic signaling in cardiomyocytes
CAMK2G	SCN5A	directed	process(phosphorylation)	Adrenergic signaling in cardiomyocytes
PRKACG	SCN5A	directed	process(phosphorylation)	Adrenergic signaling in cardiomyocytes
PRKACA	SCN5A	directed	process(activation)	Adrenergic signaling in cardiomyocytes
CAMK2B	SCN5A	directed	process(phosphorylation)	Adrenergic signaling in cardiomyocytes
CAMK2D	SCN5A	directed	process(activation)	Adrenergic signaling in cardiomyocytes
PRKX	SCN5A	directed	process(activation)	Adrenergic signaling in cardiomyocytes
CAMK2G	SCN5A	directed	process(activation)	Adrenergic signaling in cardiomyocytes
CAMK2B	SCN5A	directed	process(activation)	Adrenergic signaling in cardiomyocytes
CAMK2G	SCN7A	directed	process(phosphorylation)	Adrenergic signaling in cardiomyocytes
CAMK2D	SCN7A	directed	process(phosphorylation)	Adrenergic signaling in cardiomyocytes
CAMK2B	SCN7A	directed	process(activation)	Adrenergic signaling in cardiomyocytes
PRKACB	SCN7A	directed	process(phosphorylation)	Adrenergic signaling in cardiomyocytes
CAMK2G	SCN7A	directed	process(activation)	Adrenergic signaling in cardiomyocytes
CAMK2D	SCN7A	directed	process(activation)	Adrenergic signaling in cardiomyocytes
PRKX	SCN7A	directed	process(phosphorylation)	Adrenergic signaling in cardiomyocytes
PRKX	SCN7A	directed	process(activation)	Adrenergic signaling in cardiomyocytes
PRKACA	SCN7A	directed	process(phosphorylation)	Adrenergic signaling in cardiomyocytes
PRKACA	SCN7A	directed	process(activation)	Adrenergic signaling in cardiomyocytes
CAMK2A	SCN7A	directed	process(activation)	Adrenergic signaling in cardiomyocytes
PRKACB	SCN7A	directed	process(activation)	Adrenergic signaling in cardiomyocytes
CAMK2A	SCN7A	directed	process(phosphorylation)	Adrenergic signaling in cardiomyocytes
PRKACG	SCN7A	directed	process(phosphorylation)	Adrenergic signaling in cardiomyocytes
CAMK2B	SCN7A	directed	process(phosphorylation)	Adrenergic signaling in cardiomyocytes
PRKACG	SCN7A	directed	process(activation)	Adrenergic signaling in cardiomyocytes
RPS6KA5	CREB3L2	directed	process(phosphorylation)	Adrenergic signaling in cardiomyocytes
PRKACB	CREB3L2	directed	process(activation)	Adrenergic signaling in cardiomyocytes
PRKACA	CREB3L2	directed	process(phosphorylation)	Adrenergic signaling in cardiomyocytes
PRKACB	CREB3L2	directed	process(phosphorylation)	Adrenergic signaling in cardiomyocytes
CREM	CREB3L2	directed	process(inhibition)	Adrenergic signaling in cardiomyocytes
PRKACG	CREB3L2	directed	process(phosphorylation)	Adrenergic signaling in cardiomyocytes
PRKX	CREB3L2	directed	process(phosphorylation)	Adrenergic signaling in cardiomyocytes
PRKX	CREB3L2	directed	process(activation)	Adrenergic signaling in cardiomyocytes
PRKACG	CREB3L2	directed	process(activation)	Adrenergic signaling in cardiomyocytes
RPS6KA5	CREB3L2	directed	process(activation)	Adrenergic signaling in cardiomyocytes
PRKACA	CREB3L2	directed	process(activation)	Adrenergic signaling in cardiomyocytes
PRKACA	SLC8A1	directed	process(activation)	Adrenergic signaling in cardiomyocytes
PRKACA	SLC8A1	directed	process(phosphorylation)	Adrenergic signaling in cardiomyocytes
PRKACB	SLC8A1	directed	process(activation)	Adrenergic signaling in cardiomyocytes
PRKACG	SLC8A1	directed	process(phosphorylation)	Adrenergic signaling in cardiomyocytes
PRKACB	SLC8A1	directed	process(phosphorylation)	Adrenergic signaling in cardiomyocytes
PRKX	SLC8A1	directed	process(phosphorylation)	Adrenergic signaling in cardiomyocytes
PRKACG	SLC8A1	directed	process(activation)	Adrenergic signaling in cardiomyocytes
PRKX	SLC8A1	directed	process(activation)	Adrenergic signaling in cardiomyocytes
PRKACA	SLC9A1	directed	process(activation)	Adrenergic signaling in cardiomyocytes
PRKX	SLC9A1	directed	process(activation)	Adrenergic signaling in cardiomyocytes
PRKACG	SLC9A1	directed	process(activation)	Adrenergic signaling in cardiomyocytes
PRKX	SLC9A1	directed	process(phosphorylation)	Adrenergic signaling in cardiomyocytes
PRKACB	SLC9A1	directed	process(activation)	Adrenergic signaling in cardiomyocytes
PRKACA	SLC9A1	directed	process(phosphorylation)	Adrenergic signaling in cardiomyocytes
PRKACB	SLC9A1	directed	process(phosphorylation)	Adrenergic signaling in cardiomyocytes
PRKACG	SLC9A1	directed	process(phosphorylation)	Adrenergic signaling in cardiomyocytes
TPM3	ACTC1	directed	process(binding/association)	Adrenergic signaling in cardiomyocytes
TPM4	ACTC1	directed	process(binding/association)	Adrenergic signaling in cardiomyocytes
TNNT2	ACTC1	directed	process(dissociation)	Adrenergic signaling in cardiomyocytes
TPM2	ACTC1	directed	process(binding/association)	Adrenergic signaling in cardiomyocytes
TPM1	ACTC1	directed	process(binding/association)	Adrenergic signaling in cardiomyocytes
PPP2R1B	TNNI3	directed	process(dephosphorylation)	Adrenergic signaling in cardiomyocytes
PPP2R1A	TNNI3	directed	process(inhibition)	Adrenergic signaling in cardiomyocytes
PRKACB	TNNI3	directed	process(activation)	Adrenergic signaling in cardiomyocytes
TNNC1	TNNI3	directed	process(binding/association)	Adrenergic signaling in cardiomyocytes
PPP2CB	TNNI3	directed	process(dephosphorylation)	Adrenergic signaling in cardiomyocytes
PPP2R2A	TNNI3	directed	process(inhibition)	Adrenergic signaling in cardiomyocytes
PRKACA	TNNI3	directed	process(activation)	Adrenergic signaling in cardiomyocytes
PPP2R5A	TNNI3	directed	process(dephosphorylation)	Adrenergic signaling in cardiomyocytes
PPP2R2C	TNNI3	directed	process(dephosphorylation)	Adrenergic signaling in cardiomyocytes
PRKACG	TNNI3	directed	process(activation)	Adrenergic signaling in cardiomyocytes
PRKACG	TNNI3	directed	process(phosphorylation)	Adrenergic signaling in cardiomyocytes
PPP2R5A	TNNI3	directed	process(inhibition)	Adrenergic signaling in cardiomyocytes
PPP2R3B	TNNI3	directed	process(dephosphorylation)	Adrenergic signaling in cardiomyocytes
PPP2R2A	TNNI3	directed	process(dephosphorylation)	Adrenergic signaling in cardiomyocytes
PPP2R2D	TNNI3	directed	process(dephosphorylation)	Adrenergic signaling in cardiomyocytes
PPP2R5B	TNNI3	directed	process(inhibition)	Adrenergic signaling in cardiomyocytes
PPP2R2B	TNNI3	directed	process(inhibition)	Adrenergic signaling in cardiomyocytes
PRKACA	TNNI3	directed	process(phosphorylation)	Adrenergic signaling in cardiomyocytes
PPP2R1A	TNNI3	directed	process(dephosphorylation)	Adrenergic signaling in cardiomyocytes
PPP2R5D	TNNI3	directed	process(inhibition)	Adrenergic signaling in cardiomyocytes
PPP2R3B	TNNI3	directed	process(inhibition)	Adrenergic signaling in cardiomyocytes
PPP2R5D	TNNI3	directed	process(dephosphorylation)	Adrenergic signaling in cardiomyocytes
PPP2R3C	TNNI3	directed	process(dephosphorylation)	Adrenergic signaling in cardiomyocytes
PPP2R1B	TNNI3	directed	process(inhibition)	Adrenergic signaling in cardiomyocytes
PPP2R5E	TNNI3	directed	process(dephosphorylation)	Adrenergic signaling in cardiomyocytes
PRKX	TNNI3	directed	process(phosphorylation)	Adrenergic signaling in cardiomyocytes
PRKACB	TNNI3	directed	process(phosphorylation)	Adrenergic signaling in cardiomyocytes
PPP2R2D	TNNI3	directed	process(inhibition)	Adrenergic signaling in cardiomyocytes
PRKX	TNNI3	directed	process(activation)	Adrenergic signaling in cardiomyocytes
PPP2CB	TNNI3	directed	process(inhibition)	Adrenergic signaling in cardiomyocytes
PPP2R5B	TNNI3	directed	process(dephosphorylation)	Adrenergic signaling in cardiomyocytes
PPP2R5C	TNNI3	directed	process(inhibition)	Adrenergic signaling in cardiomyocytes
PPP2CA	TNNI3	directed	process(dephosphorylation)	Adrenergic signaling in cardiomyocytes
PPP2R3C	TNNI3	directed	process(inhibition)	Adrenergic signaling in cardiomyocytes
PPP2R2C	TNNI3	directed	process(inhibition)	Adrenergic signaling in cardiomyocytes
PPP2R5C	TNNI3	directed	process(dephosphorylation)	Adrenergic signaling in cardiomyocytes
PPP2R3A	TNNI3	directed	process(inhibition)	Adrenergic signaling in cardiomyocytes
TNNT2	TNNI3	directed	process(binding/association)	Adrenergic signaling in cardiomyocytes
PPP2R5E	TNNI3	directed	process(inhibition)	Adrenergic signaling in cardiomyocytes
PPP2R3A	TNNI3	directed	process(dephosphorylation)	Adrenergic signaling in cardiomyocytes
PPP2R2B	TNNI3	directed	process(dephosphorylation)	Adrenergic signaling in cardiomyocytes
PPP2CA	TNNI3	directed	process(inhibition)	Adrenergic signaling in cardiomyocytes
TNNC1	TNNT2	directed	process(binding/association)	Adrenergic signaling in cardiomyocytes
TNNI3	TPM1	directed	process(binding/association)	Adrenergic signaling in cardiomyocytes
TNNI3	TPM2	directed	process(binding/association)	Adrenergic signaling in cardiomyocytes
TNNI3	TPM3	directed	process(binding/association)	Adrenergic signaling in cardiomyocytes
TNNI3	TPM4	directed	process(binding/association)	Adrenergic signaling in cardiomyocytes
PPP2R2C	CACNA1C	directed	process(dephosphorylation)	Adrenergic signaling in cardiomyocytes
PPP2CB	CACNA1C	directed	process(inhibition)	Adrenergic signaling in cardiomyocytes
PPP2R5E	CACNA1C	directed	process(dephosphorylation)	Adrenergic signaling in cardiomyocytes
PPP2R2B	CACNA1C	directed	process(inhibition)	Adrenergic signaling in cardiomyocytes
PPP2R2A	CACNA1C	directed	process(dephosphorylation)	Adrenergic signaling in cardiomyocytes
PPP2R2D	CACNA1C	directed	process(inhibition)	Adrenergic signaling in cardiomyocytes
PRKACB	CACNA1C	directed	process(activation)	Adrenergic signaling in cardiomyocytes
PPP2R5B	CACNA1C	directed	process(dephosphorylation)	Adrenergic signaling in cardiomyocytes
CAMK2B	CACNA1C	directed	process(phosphorylation)	Adrenergic signaling in cardiomyocytes
PPP2CB	CACNA1C	directed	process(dephosphorylation)	Adrenergic signaling in cardiomyocytes
PRKACG	CACNA1C	directed	process(phosphorylation)	Adrenergic signaling in cardiomyocytes
PPP2R2D	CACNA1C	directed	process(dephosphorylation)	Adrenergic signaling in cardiomyocytes
PPP2R3A	CACNA1C	directed	process(dephosphorylation)	Adrenergic signaling in cardiomyocytes
CAMK2A	CACNA1C	directed	process(activation)	Adrenergic signaling in cardiomyocytes
PPP2R3C	CACNA1C	directed	process(dephosphorylation)	Adrenergic signaling in cardiomyocytes
CAMK2G	CACNA1C	directed	process(activation)	Adrenergic signaling in cardiomyocytes
PRKX	CACNA1C	directed	process(phosphorylation)	Adrenergic signaling in cardiomyocytes
PPP2R5C	CACNA1C	directed	process(inhibition)	Adrenergic signaling in cardiomyocytes
PPP1CA	CACNA1C	directed	process(dephosphorylation)	Adrenergic signaling in cardiomyocytes
PPP2R5B	CACNA1C	directed	process(inhibition)	Adrenergic signaling in cardiomyocytes
PRKACA	CACNA1C	directed	process(activation)	Adrenergic signaling in cardiomyocytes
PRKACB	CACNA1C	directed	process(phosphorylation)	Adrenergic signaling in cardiomyocytes
CAMK2A	CACNA1C	directed	process(phosphorylation)	Adrenergic signaling in cardiomyocytes
PPP2R2B	CACNA1C	directed	process(dephosphorylation)	Adrenergic signaling in cardiomyocytes
PPP2CA	CACNA1C	directed	process(dephosphorylation)	Adrenergic signaling in cardiomyocytes
PPP1CB	CACNA1C	directed	process(dephosphorylation)	Adrenergic signaling in cardiomyocytes
PPP2R3B	CACNA1C	directed	process(dephosphorylation)	Adrenergic signaling in cardiomyocytes
PPP1CB	CACNA1C	directed	process(inhibition)	Adrenergic signaling in cardiomyocytes
PPP2R1B	CACNA1C	directed	process(inhibition)	Adrenergic signaling in cardiomyocytes
PRKX	CACNA1C	directed	process(activation)	Adrenergic signaling in cardiomyocytes
PRKACA	CACNA1C	directed	process(phosphorylation)	Adrenergic signaling in cardiomyocytes
PPP2R3B	CACNA1C	directed	process(inhibition)	Adrenergic signaling in cardiomyocytes
PPP2R3C	CACNA1C	directed	process(inhibition)	Adrenergic signaling in cardiomyocytes
PPP2R1B	CACNA1C	directed	process(dephosphorylation)	Adrenergic signaling in cardiomyocytes
PPP1CA	CACNA1C	directed	process(inhibition)	Adrenergic signaling in cardiomyocytes
PRKACG	CACNA1C	directed	process(activation)	Adrenergic signaling in cardiomyocytes
CAMK2G	CACNA1C	directed	process(phosphorylation)	Adrenergic signaling in cardiomyocytes
PPP1CC	CACNA1C	directed	process(dephosphorylation)	Adrenergic signaling in cardiomyocytes
CAMK2B	CACNA1C	directed	process(activation)	Adrenergic signaling in cardiomyocytes
PPP2R5E	CACNA1C	directed	process(inhibition)	Adrenergic signaling in cardiomyocytes
PPP2R5A	CACNA1C	directed	process(dephosphorylation)	Adrenergic signaling in cardiomyocytes
PPP2R2A	CACNA1C	directed	process(inhibition)	Adrenergic signaling in cardiomyocytes
CAMK2D	CACNA1C	directed	process(phosphorylation)	Adrenergic signaling in cardiomyocytes
PPP2R5A	CACNA1C	directed	process(inhibition)	Adrenergic signaling in cardiomyocytes
PPP2R1A	CACNA1C	directed	process(dephosphorylation)	Adrenergic signaling in cardiomyocytes
PPP2R5D	CACNA1C	directed	process(inhibition)	Adrenergic signaling in cardiomyocytes
PPP2CA	CACNA1C	directed	process(inhibition)	Adrenergic signaling in cardiomyocytes
CAMK2D	CACNA1C	directed	process(activation)	Adrenergic signaling in cardiomyocytes
PPP2R5D	CACNA1C	directed	process(dephosphorylation)	Adrenergic signaling in cardiomyocytes
PPP2R3A	CACNA1C	directed	process(inhibition)	Adrenergic signaling in cardiomyocytes
PPP2R2C	CACNA1C	directed	process(inhibition)	Adrenergic signaling in cardiomyocytes
PPP2R5C	CACNA1C	directed	process(dephosphorylation)	Adrenergic signaling in cardiomyocytes
PPP2R1A	CACNA1C	directed	process(inhibition)	Adrenergic signaling in cardiomyocytes
PPP1CC	CACNA1C	directed	process(inhibition)	Adrenergic signaling in cardiomyocytes
PPP2R5A	CACNA1D	directed	process(dephosphorylation)	Adrenergic signaling in cardiomyocytes
PRKACG	CACNA1D	directed	process(phosphorylation)	Adrenergic signaling in cardiomyocytes
PPP2R5E	CACNA1D	directed	process(dephosphorylation)	Adrenergic signaling in cardiomyocytes
PPP2R2B	CACNA1D	directed	process(dephosphorylation)	Adrenergic signaling in cardiomyocytes
PRKACG	CACNA1D	directed	process(activation)	Adrenergic signaling in cardiomyocytes
PPP2R5B	CACNA1D	directed	process(inhibition)	Adrenergic signaling in cardiomyocytes
PPP2R2A	CACNA1D	directed	process(dephosphorylation)	Adrenergic signaling in cardiomyocytes
PRKACB	CACNA1D	directed	process(activation)	Adrenergic signaling in cardiomyocytes
PPP1CA	CACNA1D	directed	process(inhibition)	Adrenergic signaling in cardiomyocytes
PPP2R3A	CACNA1D	directed	process(inhibition)	Adrenergic signaling in cardiomyocytes
PPP2R3B	CACNA1D	directed	process(inhibition)	Adrenergic signaling in cardiomyocytes
PPP2R2C	CACNA1D	directed	process(inhibition)	Adrenergic signaling in cardiomyocytes
CAMK2D	CACNA1D	directed	process(activation)	Adrenergic signaling in cardiomyocytes
PPP1CB	CACNA1D	directed	process(dephosphorylation)	Adrenergic signaling in cardiomyocytes
CAMK2A	CACNA1D	directed	process(activation)	Adrenergic signaling in cardiomyocytes
PRKX	CACNA1D	directed	process(activation)	Adrenergic signaling in cardiomyocytes
CAMK2D	CACNA1D	directed	process(phosphorylation)	Adrenergic signaling in cardiomyocytes
PPP2R1B	CACNA1D	directed	process(dephosphorylation)	Adrenergic signaling in cardiomyocytes
PPP2CA	CACNA1D	directed	process(inhibition)	Adrenergic signaling in cardiomyocytes
CAMK2G	CACNA1D	directed	process(activation)	Adrenergic signaling in cardiomyocytes
PPP2R3A	CACNA1D	directed	process(dephosphorylation)	Adrenergic signaling in cardiomyocytes
PPP2R2D	CACNA1D	directed	process(inhibition)	Adrenergic signaling in cardiomyocytes
CAMK2A	CACNA1D	directed	process(phosphorylation)	Adrenergic signaling in cardiomyocytes
PPP2R1B	CACNA1D	directed	process(inhibition)	Adrenergic signaling in cardiomyocytes
PPP2R5C	CACNA1D	directed	process(dephosphorylation)	Adrenergic signaling in cardiomyocytes
PPP1CA	CACNA1D	directed	process(dephosphorylation)	Adrenergic signaling in cardiomyocytes
PRKACB	CACNA1D	directed	process(phosphorylation)	Adrenergic signaling in cardiomyocytes
PRKACA	CACNA1D	directed	process(phosphorylation)	Adrenergic signaling in cardiomyocytes
PPP2R5E	CACNA1D	directed	process(inhibition)	Adrenergic signaling in cardiomyocytes
CAMK2B	CACNA1D	directed	process(phosphorylation)	Adrenergic signaling in cardiomyocytes
PPP2CA	CACNA1D	directed	process(dephosphorylation)	Adrenergic signaling in cardiomyocytes
PPP2R5C	CACNA1D	directed	process(inhibition)	Adrenergic signaling in cardiomyocytes
CAMK2G	CACNA1D	directed	process(phosphorylation)	Adrenergic signaling in cardiomyocytes
PPP2R1A	CACNA1D	directed	process(inhibition)	Adrenergic signaling in cardiomyocytes
PPP2R3B	CACNA1D	directed	process(dephosphorylation)	Adrenergic signaling in cardiomyocytes
PPP2R2A	CACNA1D	directed	process(inhibition)	Adrenergic signaling in cardiomyocytes
PPP2R3C	CACNA1D	directed	process(dephosphorylation)	Adrenergic signaling in cardiomyocytes
PRKX	CACNA1D	directed	process(phosphorylation)	Adrenergic signaling in cardiomyocytes
PPP1CC	CACNA1D	directed	process(inhibition)	Adrenergic signaling in cardiomyocytes
PRKACA	CACNA1D	directed	process(activation)	Adrenergic signaling in cardiomyocytes
PPP2R3C	CACNA1D	directed	process(inhibition)	Adrenergic signaling in cardiomyocytes
PPP2R2D	CACNA1D	directed	process(dephosphorylation)	Adrenergic signaling in cardiomyocytes
PPP2R5B	CACNA1D	directed	process(dephosphorylation)	Adrenergic signaling in cardiomyocytes
PPP2R5A	CACNA1D	directed	process(inhibition)	Adrenergic signaling in cardiomyocytes
PPP2R5D	CACNA1D	directed	process(dephosphorylation)	Adrenergic signaling in cardiomyocytes
PPP2R2C	CACNA1D	directed	process(dephosphorylation)	Adrenergic signaling in cardiomyocytes
PPP2R1A	CACNA1D	directed	process(dephosphorylation)	Adrenergic signaling in cardiomyocytes
PPP2CB	CACNA1D	directed	process(inhibition)	Adrenergic signaling in cardiomyocytes
PPP2CB	CACNA1D	directed	process(dephosphorylation)	Adrenergic signaling in cardiomyocytes
PPP2R2B	CACNA1D	directed	process(inhibition)	Adrenergic signaling in cardiomyocytes
PPP1CC	CACNA1D	directed	process(dephosphorylation)	Adrenergic signaling in cardiomyocytes
PPP2R5D	CACNA1D	directed	process(inhibition)	Adrenergic signaling in cardiomyocytes
PPP1CB	CACNA1D	directed	process(inhibition)	Adrenergic signaling in cardiomyocytes
CAMK2B	CACNA1D	directed	process(activation)	Adrenergic signaling in cardiomyocytes
CAMK2G	CACNA1F	directed	process(activation)	Adrenergic signaling in cardiomyocytes
PPP2R3B	CACNA1F	directed	process(dephosphorylation)	Adrenergic signaling in cardiomyocytes
PPP2R2A	CACNA1F	directed	process(dephosphorylation)	Adrenergic signaling in cardiomyocytes
PPP2R3C	CACNA1F	directed	process(dephosphorylation)	Adrenergic signaling in cardiomyocytes
PPP1CA	CACNA1F	directed	process(dephosphorylation)	Adrenergic signaling in cardiomyocytes
PPP2R1A	CACNA1F	directed	process(dephosphorylation)	Adrenergic signaling in cardiomyocytes
PPP1CC	CACNA1F	directed	process(dephosphorylation)	Adrenergic signaling in cardiomyocytes
PPP2R2B	CACNA1F	directed	process(inhibition)	Adrenergic signaling in cardiomyocytes
PPP2R2D	CACNA1F	directed	process(dephosphorylation)	Adrenergic signaling in cardiomyocytes
PPP2R2A	CACNA1F	directed	process(inhibition)	Adrenergic signaling in cardiomyocytes
PPP2R5E	CACNA1F	directed	process(dephosphorylation)	Adrenergic signaling in cardiomyocytes
PPP1CC	CACNA1F	directed	process(inhibition)	Adrenergic signaling in cardiomyocytes
PPP1CB	CACNA1F	directed	process(inhibition)	Adrenergic signaling in cardiomyocytes
PPP2R2D	CACNA1F	directed	process(inhibition)	Adrenergic signaling in cardiomyocytes
PPP2R1B	CACNA1F	directed	process(dephosphorylation)	Adrenergic signaling in cardiomyocytes
PPP2R5E	CACNA1F	directed	process(inhibition)	Adrenergic signaling in cardiomyocytes
CAMK2B	CACNA1F	directed	process(activation)	Adrenergic signaling in cardiomyocytes
PRKACB	CACNA1F	directed	process(activation)	Adrenergic signaling in cardiomyocytes
PPP2CA	CACNA1F	directed	process(inhibition)	Adrenergic signaling in cardiomyocytes
PRKX	CACNA1F	directed	process(activation)	Adrenergic signaling in cardiomyocytes
PPP2R3B	CACNA1F	directed	process(inhibition)	Adrenergic signaling in cardiomyocytes
PPP2CA	CACNA1F	directed	process(dephosphorylation)	Adrenergic signaling in cardiomyocytes
PRKACG	CACNA1F	directed	process(phosphorylation)	Adrenergic signaling in cardiomyocytes
PPP2CB	CACNA1F	directed	process(dephosphorylation)	Adrenergic signaling in cardiomyocytes
PPP2CB	CACNA1F	directed	process(inhibition)	Adrenergic signaling in cardiomyocytes
PPP2R3A	CACNA1F	directed	process(inhibition)	Adrenergic signaling in cardiomyocytes
PPP2R5C	CACNA1F	directed	process(inhibition)	Adrenergic signaling in cardiomyocytes
PPP2R2C	CACNA1F	directed	process(dephosphorylation)	Adrenergic signaling in cardiomyocytes
PPP2R2B	CACNA1F	directed	process(dephosphorylation)	Adrenergic signaling in cardiomyocytes
PPP2R1B	CACNA1F	directed	process(inhibition)	Adrenergic signaling in cardiomyocytes
PPP1CA	CACNA1F	directed	process(inhibition)	Adrenergic signaling in cardiomyocytes
PPP2R5A	CACNA1F	directed	process(dephosphorylation)	Adrenergic signaling in cardiomyocytes
PRKACA	CACNA1F	directed	process(activation)	Adrenergic signaling in cardiomyocytes
PPP2R5D	CACNA1F	directed	process(dephosphorylation)	Adrenergic signaling in cardiomyocytes
PPP2R3C	CACNA1F	directed	process(inhibition)	Adrenergic signaling in cardiomyocytes
PPP2R5B	CACNA1F	directed	process(inhibition)	Adrenergic signaling in cardiomyocytes
PRKX	CACNA1F	directed	process(phosphorylation)	Adrenergic signaling in cardiomyocytes
CAMK2A	CACNA1F	directed	process(activation)	Adrenergic signaling in cardiomyocytes
PPP2R5D	CACNA1F	directed	process(inhibition)	Adrenergic signaling in cardiomyocytes
PRKACA	CACNA1F	directed	process(phosphorylation)	Adrenergic signaling in cardiomyocytes
CAMK2G	CACNA1F	directed	process(phosphorylation)	Adrenergic signaling in cardiomyocytes
PRKACB	CACNA1F	directed	process(phosphorylation)	Adrenergic signaling in cardiomyocytes
CAMK2A	CACNA1F	directed	process(phosphorylation)	Adrenergic signaling in cardiomyocytes
CAMK2B	CACNA1F	directed	process(phosphorylation)	Adrenergic signaling in cardiomyocytes
PPP2R3A	CACNA1F	directed	process(dephosphorylation)	Adrenergic signaling in cardiomyocytes
PPP2R5A	CACNA1F	directed	process(inhibition)	Adrenergic signaling in cardiomyocytes
PRKACG	CACNA1F	directed	process(activation)	Adrenergic signaling in cardiomyocytes
CAMK2D	CACNA1F	directed	process(activation)	Adrenergic signaling in cardiomyocytes
PPP2R1A	CACNA1F	directed	process(inhibition)	Adrenergic signaling in cardiomyocytes
PPP1CB	CACNA1F	directed	process(dephosphorylation)	Adrenergic signaling in cardiomyocytes
PPP2R2C	CACNA1F	directed	process(inhibition)	Adrenergic signaling in cardiomyocytes
PPP2R5B	CACNA1F	directed	process(dephosphorylation)	Adrenergic signaling in cardiomyocytes
CAMK2D	CACNA1F	directed	process(phosphorylation)	Adrenergic signaling in cardiomyocytes
PPP2R5C	CACNA1F	directed	process(dephosphorylation)	Adrenergic signaling in cardiomyocytes
PPP2R1B	CACNA1S	directed	process(inhibition)	Adrenergic signaling in cardiomyocytes
PPP1CA	CACNA1S	directed	process(inhibition)	Adrenergic signaling in cardiomyocytes
PPP2CA	CACNA1S	directed	process(dephosphorylation)	Adrenergic signaling in cardiomyocytes
PPP2R3B	CACNA1S	directed	process(inhibition)	Adrenergic signaling in cardiomyocytes
PRKACG	CACNA1S	directed	process(activation)	Adrenergic signaling in cardiomyocytes
PPP2R5A	CACNA1S	directed	process(inhibition)	Adrenergic signaling in cardiomyocytes
PPP2R2C	CACNA1S	directed	process(inhibition)	Adrenergic signaling in cardiomyocytes
CAMK2A	CACNA1S	directed	process(phosphorylation)	Adrenergic signaling in cardiomyocytes
PPP1CB	CACNA1S	directed	process(dephosphorylation)	Adrenergic signaling in cardiomyocytes
PPP2R5E	CACNA1S	directed	process(dephosphorylation)	Adrenergic signaling in cardiomyocytes
PRKX	CACNA1S	directed	process(phosphorylation)	Adrenergic signaling in cardiomyocytes
PPP2R2A	CACNA1S	directed	process(inhibition)	Adrenergic signaling in cardiomyocytes
PRKACG	CACNA1S	directed	process(phosphorylation)	Adrenergic signaling in cardiomyocytes
PPP1CC	CACNA1S	directed	process(dephosphorylation)	Adrenergic signaling in cardiomyocytes
CAMK2D	CACNA1S	directed	process(activation)	Adrenergic signaling in cardiomyocytes
PPP2R5B	CACNA1S	directed	process(dephosphorylation)	Adrenergic signaling in cardiomyocytes
CAMK2A	CACNA1S	directed	process(activation)	Adrenergic signaling in cardiomyocytes
PPP2R1A	CACNA1S	directed	process(dephosphorylation)	Adrenergic signaling in cardiomyocytes
PPP2R1A	CACNA1S	directed	process(inhibition)	Adrenergic signaling in cardiomyocytes
CAMK2B	CACNA1S	directed	process(phosphorylation)	Adrenergic signaling in cardiomyocytes
PPP2R2B	CACNA1S	directed	process(dephosphorylation)	Adrenergic signaling in cardiomyocytes
CAMK2G	CACNA1S	directed	process(activation)	Adrenergic signaling in cardiomyocytes
CAMK2G	CACNA1S	directed	process(phosphorylation)	Adrenergic signaling in cardiomyocytes
PPP1CC	CACNA1S	directed	process(inhibition)	Adrenergic signaling in cardiomyocytes
PPP2R5C	CACNA1S	directed	process(dephosphorylation)	Adrenergic signaling in cardiomyocytes
PPP2CA	CACNA1S	directed	process(inhibition)	Adrenergic signaling in cardiomyocytes
PPP2R2A	CACNA1S	directed	process(dephosphorylation)	Adrenergic signaling in cardiomyocytes
PRKACB	CACNA1S	directed	process(activation)	Adrenergic signaling in cardiomyocytes
PPP1CB	CACNA1S	directed	process(inhibition)	Adrenergic signaling in cardiomyocytes
PRKACB	CACNA1S	directed	process(phosphorylation)	Adrenergic signaling in cardiomyocytes
PPP2R5B	CACNA1S	directed	process(inhibition)	Adrenergic signaling in cardiomyocytes
CAMK2D	CACNA1S	directed	process(phosphorylation)	Adrenergic signaling in cardiomyocytes
PPP2R3A	CACNA1S	directed	process(dephosphorylation)	Adrenergic signaling in cardiomyocytes
PPP2R3A	CACNA1S	directed	process(inhibition)	Adrenergic signaling in cardiomyocytes
PRKACA	CACNA1S	directed	process(activation)	Adrenergic signaling in cardiomyocytes
PPP2R2C	CACNA1S	directed	process(dephosphorylation)	Adrenergic signaling in cardiomyocytes
PRKACA	CACNA1S	directed	process(phosphorylation)	Adrenergic signaling in cardiomyocytes
PPP1CA	CACNA1S	directed	process(dephosphorylation)	Adrenergic signaling in cardiomyocytes
PPP2R2B	CACNA1S	directed	process(inhibition)	Adrenergic signaling in cardiomyocytes
PRKX	CACNA1S	directed	process(activation)	Adrenergic signaling in cardiomyocytes
PPP2R5A	CACNA1S	directed	process(dephosphorylation)	Adrenergic signaling in cardiomyocytes
PPP2R2D	CACNA1S	directed	process(inhibition)	Adrenergic signaling in cardiomyocytes
PPP2CB	CACNA1S	directed	process(inhibition)	Adrenergic signaling in cardiomyocytes
PPP2R2D	CACNA1S	directed	process(dephosphorylation)	Adrenergic signaling in cardiomyocytes
PPP2R5E	CACNA1S	directed	process(inhibition)	Adrenergic signaling in cardiomyocytes
PPP2CB	CACNA1S	directed	process(dephosphorylation)	Adrenergic signaling in cardiomyocytes
PPP2R1B	CACNA1S	directed	process(dephosphorylation)	Adrenergic signaling in cardiomyocytes
PPP2R3B	CACNA1S	directed	process(dephosphorylation)	Adrenergic signaling in cardiomyocytes
PPP2R5C	CACNA1S	directed	process(inhibition)	Adrenergic signaling in cardiomyocytes
PPP2R5D	CACNA1S	directed	process(dephosphorylation)	Adrenergic signaling in cardiomyocytes
PPP2R5D	CACNA1S	directed	process(inhibition)	Adrenergic signaling in cardiomyocytes
CAMK2B	CACNA1S	directed	process(activation)	Adrenergic signaling in cardiomyocytes
PPP2R3C	CACNA1S	directed	process(dephosphorylation)	Adrenergic signaling in cardiomyocytes
PPP2R3C	CACNA1S	directed	process(inhibition)	Adrenergic signaling in cardiomyocytes
PRKACG	CACNA2D1	directed	process(activation)	Adrenergic signaling in cardiomyocytes
PPP1CB	CACNA2D1	directed	process(dephosphorylation)	Adrenergic signaling in cardiomyocytes
PPP2R5B	CACNA2D1	directed	process(dephosphorylation)	Adrenergic signaling in cardiomyocytes
PPP2R5A	CACNA2D1	directed	process(dephosphorylation)	Adrenergic signaling in cardiomyocytes
PPP2R3A	CACNA2D1	directed	process(dephosphorylation)	Adrenergic signaling in cardiomyocytes
PPP2R2D	CACNA2D1	directed	process(inhibition)	Adrenergic signaling in cardiomyocytes
PPP2R2C	CACNA2D1	directed	process(inhibition)	Adrenergic signaling in cardiomyocytes
CAMK2B	CACNA2D1	directed	process(phosphorylation)	Adrenergic signaling in cardiomyocytes
PPP2R2B	CACNA2D1	directed	process(dephosphorylation)	Adrenergic signaling in cardiomyocytes
PPP1CC	CACNA2D1	directed	process(inhibition)	Adrenergic signaling in cardiomyocytes
PPP2R1B	CACNA2D1	directed	process(dephosphorylation)	Adrenergic signaling in cardiomyocytes
PPP2R2B	CACNA2D1	directed	process(inhibition)	Adrenergic signaling in cardiomyocytes
PPP2R5C	CACNA2D1	directed	process(inhibition)	Adrenergic signaling in cardiomyocytes
PPP2R1A	CACNA2D1	directed	process(dephosphorylation)	Adrenergic signaling in cardiomyocytes
PPP2R3B	CACNA2D1	directed	process(dephosphorylation)	Adrenergic signaling in cardiomyocytes
CAMK2A	CACNA2D1	directed	process(activation)	Adrenergic signaling in cardiomyocytes
CAMK2A	CACNA2D1	directed	process(phosphorylation)	Adrenergic signaling in cardiomyocytes
CAMK2D	CACNA2D1	directed	process(phosphorylation)	Adrenergic signaling in cardiomyocytes
PPP2CB	CACNA2D1	directed	process(dephosphorylation)	Adrenergic signaling in cardiomyocytes
PPP2R5A	CACNA2D1	directed	process(inhibition)	Adrenergic signaling in cardiomyocytes
PPP2R5D	CACNA2D1	directed	process(inhibition)	Adrenergic signaling in cardiomyocytes
PPP2R3A	CACNA2D1	directed	process(inhibition)	Adrenergic signaling in cardiomyocytes
PRKACA	CACNA2D1	directed	process(activation)	Adrenergic signaling in cardiomyocytes
PRKX	CACNA2D1	directed	process(phosphorylation)	Adrenergic signaling in cardiomyocytes
PPP2R2C	CACNA2D1	directed	process(dephosphorylation)	Adrenergic signaling in cardiomyocytes
CAMK2G	CACNA2D1	directed	process(phosphorylation)	Adrenergic signaling in cardiomyocytes
PRKACB	CACNA2D1	directed	process(activation)	Adrenergic signaling in cardiomyocytes
PPP2CA	CACNA2D1	directed	process(dephosphorylation)	Adrenergic signaling in cardiomyocytes
PPP2R3C	CACNA2D1	directed	process(dephosphorylation)	Adrenergic signaling in cardiomyocytes
PPP2R2A	CACNA2D1	directed	process(dephosphorylation)	Adrenergic signaling in cardiomyocytes
PPP2R1A	CACNA2D1	directed	process(inhibition)	Adrenergic signaling in cardiomyocytes
PRKACA	CACNA2D1	directed	process(phosphorylation)	Adrenergic signaling in cardiomyocytes
PPP1CC	CACNA2D1	directed	process(dephosphorylation)	Adrenergic signaling in cardiomyocytes
PPP2R5E	CACNA2D1	directed	process(inhibition)	Adrenergic signaling in cardiomyocytes
PPP1CB	CACNA2D1	directed	process(inhibition)	Adrenergic signaling in cardiomyocytes
CAMK2D	CACNA2D1	directed	process(activation)	Adrenergic signaling in cardiomyocytes
CAMK2B	CACNA2D1	directed	process(activation)	Adrenergic signaling in cardiomyocytes
PPP2R1B	CACNA2D1	directed	process(inhibition)	Adrenergic signaling in cardiomyocytes
PRKX	CACNA2D1	directed	process(activation)	Adrenergic signaling in cardiomyocytes
PPP2CA	CACNA2D1	directed	process(inhibition)	Adrenergic signaling in cardiomyocytes
PPP2R2D	CACNA2D1	directed	process(dephosphorylation)	Adrenergic signaling in cardiomyocytes
PPP2R2A	CACNA2D1	directed	process(inhibition)	Adrenergic signaling in cardiomyocytes
PPP2CB	CACNA2D1	directed	process(inhibition)	Adrenergic signaling in cardiomyocytes
PRKACG	CACNA2D1	directed	process(phosphorylation)	Adrenergic signaling in cardiomyocytes
PPP2R5E	CACNA2D1	directed	process(dephosphorylation)	Adrenergic signaling in cardiomyocytes
PRKACB	CACNA2D1	directed	process(phosphorylation)	Adrenergic signaling in cardiomyocytes
PPP1CA	CACNA2D1	directed	process(dephosphorylation)	Adrenergic signaling in cardiomyocytes
PPP2R5D	CACNA2D1	directed	process(dephosphorylation)	Adrenergic signaling in cardiomyocytes
PPP1CA	CACNA2D1	directed	process(inhibition)	Adrenergic signaling in cardiomyocytes
PPP2R5C	CACNA2D1	directed	process(dephosphorylation)	Adrenergic signaling in cardiomyocytes
PPP2R3C	CACNA2D1	directed	process(inhibition)	Adrenergic signaling in cardiomyocytes
PPP2R3B	CACNA2D1	directed	process(inhibition)	Adrenergic signaling in cardiomyocytes
CAMK2G	CACNA2D1	directed	process(activation)	Adrenergic signaling in cardiomyocytes
PPP2R5B	CACNA2D1	directed	process(inhibition)	Adrenergic signaling in cardiomyocytes
PRKACG	CACNB1	directed	process(phosphorylation)	Adrenergic signaling in cardiomyocytes
PPP2R2A	CACNB1	directed	process(inhibition)	Adrenergic signaling in cardiomyocytes
PPP2R2C	CACNB1	directed	process(dephosphorylation)	Adrenergic signaling in cardiomyocytes
PRKX	CACNB1	directed	process(phosphorylation)	Adrenergic signaling in cardiomyocytes
PPP2CA	CACNB1	directed	process(inhibition)	Adrenergic signaling in cardiomyocytes
CAMK2G	CACNB1	directed	process(phosphorylation)	Adrenergic signaling in cardiomyocytes
PRKACA	CACNB1	directed	process(activation)	Adrenergic signaling in cardiomyocytes
PPP2R5C	CACNB1	directed	process(dephosphorylation)	Adrenergic signaling in cardiomyocytes
PPP2R5E	CACNB1	directed	process(dephosphorylation)	Adrenergic signaling in cardiomyocytes
PPP2R2C	CACNB1	directed	process(inhibition)	Adrenergic signaling in cardiomyocytes
PPP2R5C	CACNB1	directed	process(inhibition)	Adrenergic signaling in cardiomyocytes
CAMK2G	CACNB1	directed	process(activation)	Adrenergic signaling in cardiomyocytes
PPP2R3C	CACNB1	directed	process(dephosphorylation)	Adrenergic signaling in cardiomyocytes
PPP2R5B	CACNB1	directed	process(dephosphorylation)	Adrenergic signaling in cardiomyocytes
PPP2R5D	CACNB1	directed	process(dephosphorylation)	Adrenergic signaling in cardiomyocytes
PPP2R3C	CACNB1	directed	process(inhibition)	Adrenergic signaling in cardiomyocytes
PPP1CB	CACNB1	directed	process(dephosphorylation)	Adrenergic signaling in cardiomyocytes
PPP2R2B	CACNB1	directed	process(inhibition)	Adrenergic signaling in cardiomyocytes
PPP1CB	CACNB1	directed	process(inhibition)	Adrenergic signaling in cardiomyocytes
CAMK2D	CACNB1	directed	process(activation)	Adrenergic signaling in cardiomyocytes
PPP1CC	CACNB1	directed	process(inhibition)	Adrenergic signaling in cardiomyocytes
PRKACA	CACNB1	directed	process(phosphorylation)	Adrenergic signaling in cardiomyocytes
PPP2R2B	CACNB1	directed	process(dephosphorylation)	Adrenergic signaling in cardiomyocytes
PRKACB	CACNB1	directed	process(phosphorylation)	Adrenergic signaling in cardiomyocytes
PPP2R3A	CACNB1	directed	process(dephosphorylation)	Adrenergic signaling in cardiomyocytes
PPP1CC	CACNB1	directed	process(dephosphorylation)	Adrenergic signaling in cardiomyocytes
CAMK2A	CACNB1	directed	process(phosphorylation)	Adrenergic signaling in cardiomyocytes
PPP2R5A	CACNB1	directed	process(inhibition)	Adrenergic signaling in cardiomyocytes
PPP2R2D	CACNB1	directed	process(dephosphorylation)	Adrenergic signaling in cardiomyocytes
CAMK2A	CACNB1	directed	process(activation)	Adrenergic signaling in cardiomyocytes
PPP2R1B	CACNB1	directed	process(dephosphorylation)	Adrenergic signaling in cardiomyocytes
PPP2R5A	CACNB1	directed	process(dephosphorylation)	Adrenergic signaling in cardiomyocytes
CAMK2B	CACNB1	directed	process(activation)	Adrenergic signaling in cardiomyocytes
[truncated: 103,607 more rows]
