# Supplementary material for: A novel algorithm for finding optimal driver nodes to target control complex networks and its applications for drug targets identification
Source: BMC Genomics. 2018 Jan 19;19(Suppl 1):924. doi: 10.1186/s12864-017-4332-z (PMC5780855; doi:10.1186/s12864-017-4332-z)
Supplement: Supplementary file 7 — FDA genes in pathways network. (XLSX 18 kb) [file 12864_2017_4332_MOESM7_ESM.xlsx]

## Sheet: Sheet1
PIK3CB
PIK3R5
PIK3CA
PIK3CD
PIK3R2
PIK3R3
FLT3
RUNX1T1
STAT3
STAT5A
STAT5B
AKT2
AKT1
AKT3
MTOR
NRAS
KRAS
HRAS
SOS1
SOS2
RARA
PML
JUP
MAP2K1
MAP2K2
ARAF
BRAF
RAF1
GRB2
CEBPA
PIM2
EIF4EBP1
MYC
NFKB1
LEF1
PPARD
MAPK1
BAD
RELA
RPS6KB1
TCF7
CCNA1
RAC1
RAC2
RAC3
WASF2
VCL
BAIAP2
ACTN4
ACTN2
ACTN3
ACTB
ACTG1
PTPRB
CTNNA1
CTNNA2
IGF1R
FYN
CSNK2A1
PTPRF
CSNK2B
MET
PTPN1
IQGAP1
SRC
CSNK2A2
ACP1
ERBB2
CDH1
PTPN6
YES1
MLLT4
TGFBR2
TGFBR1
SMAD2
SSX2IP
LMO7
MAP3K7
PVRL1
PVRL3
PVRL2
CTNND1
RHOA
WASF3
WASF1
FGFR1
FARP2
CTNNB1
NLK
PARD3
SNAI2
TJP1
LEPR
ADIPOR2
TRAF2
PRKCQ
ACACB
PPARA
PRKAG3
PRKAG2
PRKAB1
PRKAG1
PRKAB2
PRKAA2
PRKAA1
CPT1A
CPT1C
CPT1B
MAPK10
MAPK8
SOCS3
LEP
CAMKK2
TRADD
TNFRSF1B
TNFRSF1A
PPARGC1A
ACSBG1
ACSL6
G6PC
IRS1
NFKBIB
NFKBIE
NPY
PCK2
POMC
PTPN11
ACSBG2
IRS4
G6PC3
CAMK2D
CAMK2G
PPP1CC
PPP2R3C
PPP2R5E
PPP2R2D
PPP1CA
PPP2CB
PPP2R2C
CAMK2A
CAMK2B
PPP2R2A
PPP2R5A
PPP2R3B
PRKACB
PPP2R3A
PPP2R5D
PPP2R5C
PPP2R1B
ADCY1
ADCY8
ADCY3
ADCY6
ADCY5
ADCY7
ADCY9
CREM
GNAS
GNAQ
GNAI3
GNAI1
ADRB2
ADRA1A
ADRA1D
AGTR2
ADRB1
ACTC1
PPP1R1A
PRKCA
PLCB2
TPM3
TPM4
TPM2
TPM1
TNNC1
TNNI3
CALML6
CALM2
CALM3
CALML5
CACNG3
CACNG2
CREB1
ATF2
ATF6B
MAPK14
CREB3L4
ATP1B4
CACNG5
KCNE1
MYH6
MYL2
MYL3
MYL4
ATP1A1
ATP1A2
ATP1A3
ATP1A4
ATP1B1
ATP1B2
ATP1B3
FXYD2
ATP2A2
ATP2B1
ATP2B3
CACNA2D3
MAPK11
CACNG7
CACNG6
BCL2
RYR2
MAPK12
SCN1B
SCN4B
SCN5A
CREB3L2
SLC8A1
SLC9A1
CACNA1C
CACNA1D
CACNA1F
CACNA2D1
CACNB2
CACNB4
CREB3L3
CREB3L1
CREB5
IFNG
F2RL1
HBB
HBA1
FASLG
TLR9
ICAM1
IDO1
MYD88
PRKCG
SELE
VCAM1
CAD
NAT8L
GOT1
ASPA
ASS1
GLS2
GLUD2
ADSSL1
ADSS
ALDH5A1
GAD2
GAD1
GPT
RIMKLB
RIMKLA
GLUL
ABAT
NIT2
DDO
PPAT
GFPT2
CPS1
IL4I1
AGXT
AGXT2
CAMK4
DRD2
GNB3
GNG4
GNG3
GNG5
GNB4
GNB1
GNB2
GNG7
GNG2
GNGT2
GNG10
GNG8
HAT1
HIST4H4
HDAC9
HDAC7
HDAC1
HDAC2
HDAC3
HIST1H2AA
ADORA2A
DRD1
HIST1H2BA
H2BFM
HIST1H2AE
HIST1H2AD
H2AFX
H2AFZ
HIST1H2BD
HIST2H3C
H3F3A
HIST1H2BB
H3F3B
HIST2H2BF
H2AFB2
BDNF
PPP1R1B
H2AFB1
PKIA
H2AFY2
HIST2H4B
H2AFJ
HIST2H2AA4
HIST1H2AI
HIST1H2AL
HIST1H2AB
HIST1H2AM
HIST2H2AA3
HIST2H2AC
HIST1H2BG
HIST1H2BN
HIST1H2BF
HIST1H2BH
HIST1H2BI
HIST1H2BC
HIST1H2BO
HIST1H4I
HIST1H3D
HIST1H3C
HIST1H3E
HIST1H3I
HIST1H3G
HIST1H3J
HIST1H3H
HIST1H3B
HIST1H4A
HIST1H4D
HIST1H4F
HIST1H4K
HIST1H4J
HIST1H4B
HIST1H4L
HIST1H4G
HIST1H2AH
HIST2H4A
HIST1H2AG
HIST1H2BJ
HIST3H2A
H2AFV
GRIN3A
CRH
GRIN1
GRIN2B
GRIN2D
NTRK2
PDYN
SGK1
NR3C2
IGF1
INS
INSR
NEDD4L
PDPK1
KCNJ1
FXYD4
SCNN1B
CD80
CD86
CD40
FADS2
ACOX1
ACAA1
PLA2G16
PLA2G4E
PLB1
PLA2G2D
PLA2G3
PLA2G2E
PLA2G2C
PLA2G4A
PLA2G6
PLA2G1B
PLA2G4C
JMJD7-PLA2G4B
PLA2G2F
PLA2G12A
PLA2G12B
PSEN1
APOE
CDK5
CDK5R1
PPP3CA
PPP3CB
PPP3R1
PPP3CC
PPP3R2
CASP8
CASP9
FADD
APAF1
CAPN2
ATF6
GAPDH
APBB1
ITPR2
ITPR3
LRP1
MAPT
BID
NAE1
EIF2AK3
SARS2
SARS
MARS
MARS2
NARS
QARS
NARS2
GATC
QRSL1
GATB
PSTK
MTFMT
SEPSECS
HK3
HKDC1
HK2
HK1
UAP1
NPL
NANS
RENBP
CMAS
GALT
UGP2
UGDH
GALE
PGM1
GPI
GNPDA1
GNPDA2
MPI
GMPPA
PMM1
CHIT1
CHIA
PGM3
GNE
HEXB
HEXA
GMDS
FUK
TSTA3
SERPINB1
SERPINB9
SERPINB10
SERPINB13
GNA15
ITGB2
ITGAM
IL1B
TLR4
TLR2
IL1R2
CD14
IL1R1
ARC
FOS
GRIA1
GRIA2
JUN
STX1A
TBC1D1
CRTC2
EEF2K
LOC101930123
RPTOR
AKT1S1
SREBF1
HNF4A
STRADB
CAB39L
STRADA
CAB39
TSC2
RAB8A
RAB11B
RAB10
RAB2A
RAB14
GYS1
GYS2
LIPE
PFKFB2
PFKFB3
PFKFB4
PPARG
SCD
ULK1
CCNA2
CD36
MAP2K3
MAP2K6
PRPH
BAX
MAP3K5
ALS2
TOMM40
NEFM
NEFL
RAB5A
SLC1A2
DERL1
HLA-E
HLA-B
HLA-G
HLA-C
CD4
CIITA
CD8B
CD8A
TAPBP
CTSB
CTSL
CTSS
LGMN
HLA-DMA
KIR2DS2
LOC101060835
PSME3
KIR3DL3
HLA-DOA
HLA-DOB
HLA-DPA1
HLA-DQA1
HLA-DQB1
HLA-DRA
HLA-DRB3
KIR2DL1
KIR2DL2
KIR2DL4
KIR2DS1
KIR2DS5
KLRC2
KLRC3
KLRD1
NFYA
NFYB
NFYC
PSME1
KIR2DL5A
RFX5
RFXAP
TAP1
TAP2
KLRC4
RFXANK
CD74
IL1RAP
MAP3K14
IL3
CSF2RB
IL1A
IRAK3
IRAK1
IRAK2
NGF
PRKAR2A
PRKAR1A
PRKAR1B
BIRC7
CASP12
BIRC3
BIRC8
BIRC2
XIAP
CFLAR
TNFRSF10D
TNFRSF10C
TNFRSF10A
TNFSF10
RIPK1
CASP6
ALOX15B
CYP4F8
CYP2B6
ALOX5
CYP2C9
CYP2C19
ALOX12B
ALOX12
CYP4A11
CYP4F2
CYP2E1
PTGS1
CYP2J2
PTGIS
PTGDS
TBXAS1
CBR3
PTGES3
PTGES2
PTGES
EPHX2
GPX5
GPX1
GPX6
GPX3
GPX2
LTC4S
AKR1C3
LTA4H
GGT5
PYCRL
LAP3
PYCR1
AGMAT
SRM
AOC1
NOS1
GATM
ARG2
ARG1
GAMT
OTC
L3HYPDH
CARNS1
CNDP1
MAOA
MAOB
SAT1
SAT2
ALDH1B1
ALDH2
ALDH9A1
ALDH3A2
NAGS
PRODH
P4HA1
PRODH2
OAT
ACY1
SMOX
AZIN2
CKM
CKMT1B
CKMT2
DAO
LAMA2
DSG2
DSC2
DAG1
MIOX
UGT2A1
UGT1A8
UGT1A6
UGT1A5
UGT1A9
UGT1A4
UGT1A1
UGT2A2
UGT2B7
UGT2B17
UGT2A3
PLXNA2
PLXNA1
PLXNA3
LIMK1
LIMK2
NTN1
DCC
UNC5D
FES
EPHB2
EPHB4
EPHB6
EPHB3
EFNA2
EFNA4
EFNA5
EFNA1
PLXNB3
PLXNB1
RND1
ROBO2
SEMA4F
SEMA4D
SEMA4B
SEMA4G
SEMA4A
EPHA7
EPHA2
EPHA6
EPHA3
EPHA1
EPHA5
RGS3
NGEF
ARHGEF12
PAK2
PAK3
PAK1
PTK2
NCK2
NCK1
EFNB3
